# Supplementary material for: A multi‐level approach reveals key physiological and molecular traits in the response of two rice genotypes subjected to water deficit at the reproductive stage
Source: Plant Environ Interact. 2023 Sep 15;4(5):229–57. doi: 10.1002/pei3.10121 (PMC10564380; doi:10.1002/pei3.10121)
Supplement: Supplementary file 3 — Figure S3 [file PEI3-4-229-s001.zip]

Archive with 2 entries (2 files):
- S5 Figure.docx
- S5 Figure_caption.docx
