# Supplementary material for: A multi‐level approach reveals key physiological and molecular traits in the response of two rice genotypes subjected to water deficit at the reproductive stage
Source: Plant Environ Interact. 2023 Sep 15;4(5):229–57. doi: 10.1002/pei3.10121 (PMC10564380; doi:10.1002/pei3.10121)
Supplement: Supplementary file 5 — Table S2 [file PEI3-4-229-s002.zip › S4_Table.xlsx]

## Sheet: Pheno
			Organ number				Organ size																					Organ composition										Water status
Genotype	Rep	Treatment	TotBranch_Nb	Tiller_Nb	Spiklt_Nb		Height	FlagLeaf_Length	FlagLeaf_Width	F-1_Length	F-1_Width	IN1_Length	IN1_Diam	IN2_Length	IN2_Diam	IN3_Length	IN3_Diam	Ped_Length	Ped_Diam	Panic_Length	TotBranch_Length	Pan_Biom	INPed_Biom	TotLEaf_Area_Estim	TotBiom	Phyllo_Repr		IN1_Hex	IN1_Sucr	IN1_Starch	IN2_Hex	IN2_Sucr	IN2_Starch	FL_Hex	FL_Sucr	FL_Starch		TranspEnd	InstD3_WUE	CumWUE
CIRAD 409	1	IRR	39	8	143		662	650	17	698	18	153	4.9	88	4.6	26	4.9	70	2.3	284	140.56	0.3977	0.1958	1066.55	9.7367	6.25		27.8876	48.9706	10.8995	6.32077	92.4043	95.7015	3.82488	53.2914	0.76144		3.7	4.96757	2.82162
CIRAD 409	2	IRR	42	8	150		655	605	15	671	12	155	4.4	79	4.9	35	4.9	237	2.3	293	137.21	0.4606	0.1897	855.096	7.0559	6.89655		1.927	19.9777	2.88617	1.66039	10.9731	4.79296	5.4915	61.6228	1.76419		4.92	5.26423	2.1239
CIRAD 409	3	IRR	37	6	144		627	591	14	715	14	143	4.7	73	4.6	22	4.5	76	2.7	286	130.86	0.3525	0.1579	1004.94	8.7067	7.5		25.2649	59.2101	3.35723	3.03498	47.8197	11.7858	3.63954	50.3597	0.81305		5.2	5.16731	2.54457
CIRAD 409	2	STR	31	5	118		645	437	16	486	14	83	4.4	88	4.4	35	4.5	9	1.8	241	112.43	0.2368	0.1704	699.463	6.6546	6.13636					3.68164	32.6058	5.90029	14.1654	68.2803	6.13473		4.38	5.1758	4.27405
CIRAD 409	3	STR	32	6	121		635	571	14	672	14	40	4.3	107	4.8	134	5	297	2.2	268	120.22	0.4003	0.2645	1211	10.6677	6.8		12.9511	34.8864	1.55837	9.69044	37.8881	92.0141	4.07377	56.1225	0.623103		4.4	4.78182	4.95708
CIRAD 409	1	STR	46	5	183		711	564	19	626	13	128	4.2	95	5.1	80	5.2	36	2	280	173.88	0.4307	0.1902	974.157	9.2455	6.48649		70.928	33.4705	0.459938	8.85097	66.3228	33.2494	7.58659	60.4344	0.435116		4.33	4.90993	4.73749
IAC 25	1	IRR	26	7	114		945	560	19	759	18	194	5.1	209	6	135	6.3	212	2.48	265	101.16	0.5186	0.3112	2397.8	20.7228	9.13043		159.325	48.0109	5.81869	25.6903	70.8454	10.5538	9.64876	48.2693	0.53158		3.46	4.49422	3.53698
IAC 25	2	IRR	34	5	142		975	616	21	764	19	256	5.9	166	6.5	106	6.3	365	3.13	305	143.85	0.6402	0.281	1759.58	16.3214	7.08333		115.677	34.899	2.59303	97.7965	55.8637	8.42199	16.8956	58.6761	0.620047		5.2	4.10192	3.32056
IAC 25	3	IRR	36	4	175		983	747	22	941	21	233	6.1	250	7.1	77	7.3	226	3.31	340	178.22	0.7405	0.4992	1671.41	15.04	9.13043		100.291	29.1527	0.735536	7.89922	23.333	0.740162	4.77961	43.5532	0.270843		2.84	4.63028	2.80346
IAC 25	1	STR	29	5	120		808	625	22	893	19	130	4.9	155	6.2	91	6.2	73	2.15	310	135.34	0.4592	0.2839	1523.55	14.7504	8.75		152.935	55.9786	0.892266	8.9997	29.9568	0.510146	23.3255	64.488	0.333232		2.26	5.18584	3.91877
IAC 25	2	STR	23	5	94		777	385	17	623	15	118	4.7	151	4.7	102	4.7	19	1.91	292	89.7	0.349	0.2064	1141.6	10.5907	8.88889		142.066	60.5529	2.01804	35.3615	37.9644	16.389	4.32282	50.599	0.338088		3.7	5.58919	4.47761
IAC 25	3	STR	20	5	103		772	605	20	765	18	115	5.1	147	5.5	115	5.2	37	2.16	255	94.88	0.3661	0.2355	2011.59	15.8949	9.23077		135.96	46.6148	2.83493	37.5956	32.9981	1.6856	12.5352	54.0117	0.234243		2.7	5.44444	4.94602

## Sheet: Kruskall-Dunn Pheno
		Genotype			effect size	Dunn	Treatment			effect size	Dunn	Genotype x Treatment					effect size	Dunn Test
	Phenotypic variables	CIR	IAC	pval	eta2[H]	no adj	IRR	STR	pval	eta2[H]	no adj	CIR-IRR	CIR-STR	IAC-IRR	IAC-STR	pval	eta2[H]	no adj
Duration	Phyllo_Repr	6.67823	8.70231	0.0064	0.644	**	7.66513	7.71542	0.748	-0.0897	ns	6.88218	6.47428	8.44807	8.95655	0.047	0.619	*CIR_ST IAC_IR; * CIR_ST IAC_ST
Organogenesis	Tiller_Nb	6.33333	5.16667	0.0861	0.195	ns	6.33333	5.16667	0.17	0.0885	ns	7.33333	5.33333	5.33333	5	0.117	0.361	ns
	TotBranch_Nb	37.8333	28	0.025	0.403	*	35.6667	30.1667	0.15	0.108	ns	39.3333	36.3333	32	24	0.0656	0.526	ns
	Spiklt_Nb	143.167	124.667	0.109	0.156	ns	144.667	123.167	0.15	0.108	ns	145.667	140.667	143.667	105.667	0.168	0.256	ns
Morphogenesis	Shoot_Biom	8.67785	15.5534	0.0065	0.641	**	12.9306	11.3006	0.231	-0.0769	ns	8.49977	8.85593	17.3614	13.7453	0.0405	0.66	*CIR_IR IAC_IR;*CIR_ST IAC_IR
	TotLeaf_Area	968.535	1750.92	0.0065	0.641	**	1459.23	1260.23	0.631	-0.0769	ns	975.531	961.539	1942.93	1558.91	0.0487	0.609	*CIR_IR IAC_IR ; *CIR_ST IAC_IR
	Til_Biom	2.166	4.032	0.00395	0.731	**	3.369	2.829	0.337	-0.0077	ns	2.366	1.966	4.371	3.692	0.0261	0.782	*CIR_IR IAC_IR ; **CIR_ST IAC_IR
	Plant_Height	655.8	876.6	0.00395	0.731	**	807.833	724.667	0.522	-0.059	ns	648	663.7	967.7	785.7	0.0249	0.795	*CIR_IR IAC_IR;*CIR_ST IAC_IR
	Pan_Biom	0.379767	0.512267	0.2	0.0641	ns	0.51835	0.373683	0.0782	0.21	ns	0.4	0.4	0.6	0.4	0.0943	0.423	ns
	Pan_Length	275.333	294.5	0.262	0.0256	ns	295.5	274.333	0.2	0.0641	ns	287.667	263	303.333	285.667	0.347	0.0385	ns
	FlagLeaf_Length	569.667	589.667	0.575	-0.0685	ns	628.167	531.167	0.128	0.132	ns	615.333	524	641	538.333	0.384	0.00614	ns
	FlagLeaf_Width	15.8333	20.1667	0.0099	0.566	**	18	18	1	-0.1	ns	15.3333	16.3333	20.6667	19.6667	0.0754	0.486	ns
	F-1_Length	644.667	790.833	0.0374	0.333	*	758	677.5	0.262	0.0256	ns	694.667	594.667	821.333	760.333	0.132	0.327	ns
	F-1_Width	14.1667	18.3333	0.0092	0.578	**	17	15.5	0.464	-0.0464	ns	14.6667	13.6667	19.3333	17.3333	0.0609	0.547	ns
	IN1_Length	117	174.333	0.262	0.0256	ns	189	102.333	0.00395	0.731	**	150.3	83.6	227.7	121	0.0216	0.833	**CIR_ST IAC_IR; * IAC_IR IAC_ST
	IN1_Diam	4.48333	5.3	0.0099	0.566	**	5.18333	4.6	0.107	0.16	ns	4.7	4.3	5.7	4.9	0.0261	0.782	**CIR_ST IAC_IR
	IN2_Length	88.3333	179.667	0.0039	0.734	**	144.167	123.833	0.936	-0.0997	ns	80	96.7	208.3	151	0.0169	0.9	**CIR_IR IAC_IR ; *CIR_IR IAC_ST ; *CIR_ST IAC_IR
	IN2_Diam	4.73333	6	0.0161	0.479	*	5.61667	5.11667	0.521	-0.0588	ns	4.7	4.76667	6.53333	5.46667	0.0679	0.516	ns
	IN3_Length	55.3333	104.333	0.0542	0.271	ns	66.8333	92.8333	0.297	0.00871	ns	27.7	83	106	102.7	0.101	0.405	ns
	IN3_Diam	4.83333	6	0.0295	0.374	*	5.7	5.13333	0.468	-0.0473	ns	4.8	4.9	6.6	5.4	0.0609	0.547	ns
	INTot_Biom	0.19475	0.302867	0.0104	0.556	*	0.272467	0.22515	0.749	-0.0897	ns	0.181133	0.208367	0.3638	0.241933	0.0476	0.615	**CIR_IR IAC_IR; * CIR_ST IAC_IR
	INTot_Length	279	456.333	0.0038	0.737	**	398.833	336.5	1	-0.1	ns	263.3	294.7	534.3	378.3	0.0151	0.932	**CIR_IR IAC_IR;*CIR_IR IAC_ST;*CIR_ST IAC_IR
	Ped_Length	120.833	155.333	0.749	-0.0897	ns	197.667	78.5	0.0547	0.269	ns	127.667	114	267.667	43	0.218	0.179	ns
	Ped_Diam	2.21667	2.52333	0.521	-0.0588	ns	2.70333	2.03667	0.00388	0.734	**	2.43333	2	2.97333	2.07333	0.0296	0.748	* CIR_ST IAC_IR; *IAC_IR IAC_ST
	TotBranch_Length	135.86	123.858	0.522	-0.059	ns	138.643	121.075	0.15	0.108	ns	136.21	135.51	141.077	106.64	0.333	0.0513	ns
Biochemical	FL_Hex	6.46361	11.9179	0.109	0.156	ns	7.37998	11.0016	0.337	-0.00769	ns	4.31864	8.60858	10.4413	13.3945	0.248	0.141	ns
composition	FL_Sucr	58.3519	53.2662	0.262	0.0256	ns	52.6287	58.9893	0.109	0.156	ns	55.0913	61.6124	50.1662	56.3663	0.282	0.103	ns
	FL_Starch	1.75527	0.388005	0.0104	0.556	*	0.793525	1.34975	0.337	-0.00769	ns	1.11289	2.39765	0.474156	0.301854	0.0572	0.564	ns
	IN1_Hex	23.1598	134.376	0.00395	0.731	**	71.7289	85.8068	0.873	-0.0974	ns	18.3598	27.9597	125.098	143.654	0.0378	0.679	*CIR_IR IAC_STR; * CIR_ST IAC_ST
	IN1_Sucr	32.7526	45.8682	0.262	0.0256	ns	40.0369	38.5839	1	-0.1	ns	42.7195	22.7856	37.3542	54.3821	0.176	0.244	ns
	IN1_Starch	2.634	2.48208	0.423	-0.0357	ns	3.82216	1.29392	0.229	0.0447	ns	4.59522	0.67277	3.04909	1.91508	0.412	-0.0164	ns
	IN2_Hex	5.53987	35.5571	0.0163	0.477	*	23.7337	17.3633	0.337	-0.00769	ns	3.67205	7.40769	43.7954	27.3189	0.0687	0.513	ns
	IN2_Sucr	48.0023	41.8269	0.749	-0.0897	ns	50.2065	39.6227	0.522	-0.059	ns	50.399	45.6056	50.014	33.6398	0.863	-0.282	ns
	IN2_Starch	40.574	6.38345	0.0782	0.21	ns	21.9994	24.9581	1	1	ns	37.4268	43.7213	6.57199	6.19491	0.361	0.026	ns
Physiological	AssimEnd (Assim)	22.7	16.2	0.025	0.403	*	20.2	18.7	0.522	-0.059	ns	23.7	21.7	16.7	15.7	0.141	0.308	ns
indicator	TranspEnd	4.5	3.4	0.0538	0.272	ns	4.2	3.6	0.296	0.0091	ns	4.6	4.4	3.8	2.9	0.163	0.266	ns
	CiEnd	289.9	278	0.128	0.132	ns	290	277.9	0.15	0.108	ns	290	289.8	290	266	0.191	0.218	ns
	AssimSpadEnd (Ass_Spad?)	0.48	0.33	0.025	0.403	*	0.418	0.391	0.631	-0.0769	ns	0.496	0.459	0.34	0.324	0.15	0.282	ns
	InstEnd_WUE (InstD3_WUE)	5	4.9	0.873	-0.0974	ns	4.8	5.2	0.109	0.156	ns	5.13303	4.95585	4.40881	5.40649	0.0273	0.769	**IAC_IR IAC_ST
	CumWUE	3.7	3.8	0.749	-0.0897	ns	2.9	4.6	0.00395	0.731	**	2.4967	4.65621	3.22033	4.44747	0.0286	0.756	**CIR_IR CIR_ST; *CIR_IR IAC_ST
	SLA	262.9	251.8	0.749	-0.0897	ns	266.9	245.6	0.0547	0.269	ns	262.537	259.028	271.316	232.177	0.118	0.359	ns

## Sheet: DEGs CIR-STRvsIRR
CIR ST vs IR #635	log2Fold Change	pvalue	padj	ID		Bingo GO enrichment								Bingo GO enrichment
Os01g01640	-0.904816	1.38273e-05	0.00042646	Rer1 protein, putative, expressed		UP								DOWN
Os01g02870	-1.85449	2.81457e-05	0.000727098	auxin-induced protein 5NG4, putative, expressed		GO-ID	p-value	corr p-value	x	n	Description	Genes in test set		GO-ID	p-value	corr p-value	x	n	Description	Genes in test set
Os01g04990	-0.655584	0.000369341	0.00483262	mitochondrial carrier protein, putative, expressed		16070	1.5001e-09	1.0606e-06	19	736	RNA metabolic process	LOC_OS08G02130|LOC_OS01G48720|LOC_OS01G09000|LOC_OS06G07080|LOC_OS08G37960|LOC_OS04G54840|LOC_OS04G02870|LOC_OS01G16870|LOC_OS01G35170|LOC_OS11G11020|LOC_OS02G12570|LOC_OS04G06770|LOC_OS03G60910|LOC_OS01G56350|LOC_OS03G28960|LOC_OS02G05880|LOC_OS01G53890|LOC_OS07G06970|LOC_OS07G09400		50896	5.1241e-12	6.7381e-09	117	4402	response to stimulus	LOC_OS02G51860|LOC_OS10G29470|LOC_OS02G14160|LOC_OS03G58350|LOC_OS01G61970|LOC_OS05G01480|LOC_OS02G34560|LOC_OS08G37432|LOC_OS04G48350|LOC_OS03G12910|LOC_OS07G43900|LOC_OS05G50930|LOC_OS05G35410|LOC_OS07G07000|LOC_OS06G39260|LOC_OS06G04270|LOC_OS02G48980|LOC_OS09G32080|LOC_OS05G41640|LOC_OS02G15640|LOC_OS10G39170|LOC_OS06G51029|LOC_OS06G12610|LOC_OS09G36600|LOC_OS12G37840|LOC_OS03G63710|LOC_OS05G…
Os01g05060	0.496715	0.000321368	0.00444547	mitochondrial glycoprotein, putative, expressed		6305	3.8042e-08	7.2378e-06	6	41	DNA alkylation	LOC_OS04G54840|LOC_OS01G16870|LOC_OS12G01940|LOC_OS04G06770|LOC_OS05G04330|LOC_OS02G05880		51179	3.2128e-08	2.1124e-05	68	2358	localization	LOC_OS05G39610|LOC_OS07G48390|LOC_OS12G01449|LOC_OS06G51510|LOC_OS04G52260|LOC_OS01G65100|LOC_OS05G01480|LOC_OS03G01290|LOC_OS08G37432|LOC_OS03G63860|LOC_OS05G36260|LOC_OS05G35410|LOC_OS07G07000|LOC_OS06G39260|LOC_OS05G37820|LOC_OS04G42340|LOC_OS10G40430|LOC_OS06G12610|LOC_OS10G40510|LOC_OS01G65110|LOC_OS10G42299|LOC_OS09G36600|LOC_OS12G37840|LOC_OS02G39200|LOC_OS03G16800|LOC_OS06G14030|LOC_OS10G…
Os01g05480	0.848033	2.91569e-06	0.000132521	expressed protein		6306	3.8042e-08	7.2378e-06	6	41	DNA methylation	LOC_OS04G54840|LOC_OS01G16870|LOC_OS12G01940|LOC_OS04G06770|LOC_OS05G04330|LOC_OS02G05880		51234	7.0956e-08	3.1102e-05	66	2305	establishment of localization	LOC_OS05G39610|LOC_OS07G48390|LOC_OS12G01449|LOC_OS06G51510|LOC_OS04G52260|LOC_OS01G65100|LOC_OS05G01480|LOC_OS03G01290|LOC_OS08G37432|LOC_OS03G63860|LOC_OS05G35410|LOC_OS07G07000|LOC_OS06G39260|LOC_OS05G37820|LOC_OS10G40430|LOC_OS06G12610|LOC_OS10G40510|LOC_OS01G65110|LOC_OS10G42299|LOC_OS09G36600|LOC_OS12G37840|LOC_OS02G39200|LOC_OS03G16800|LOC_OS06G14030|LOC_OS10G39440|LOC_OS02G33580|LOC_OS06G…
Os01g05800	-0.403089	0.000656652	0.0072968	inner membrane protein, putative, expressed		6304	5.1186e-08	7.2378e-06	6	43	DNA modification	LOC_OS04G54840|LOC_OS01G16870|LOC_OS12G01940|LOC_OS04G06770|LOC_OS05G04330|LOC_OS02G05880		6810	1.1484e-07	3.5088e-05	65	2284	transport	LOC_OS05G39610|LOC_OS07G48390|LOC_OS06G51510|LOC_OS04G52260|LOC_OS01G65100|LOC_OS05G01480|LOC_OS03G01290|LOC_OS08G37432|LOC_OS03G63860|LOC_OS05G35410|LOC_OS07G07000|LOC_OS06G39260|LOC_OS05G37820|LOC_OS10G40430|LOC_OS06G12610|LOC_OS10G40510|LOC_OS01G65110|LOC_OS10G42299|LOC_OS09G36600|LOC_OS12G37840|LOC_OS02G39200|LOC_OS03G16800|LOC_OS06G14030|LOC_OS10G39440|LOC_OS02G33580|LOC_OS06G37010|LOC_OS02G…
Os01g07700	-0.502543	0.00060545	0.00689255	expressed protein		44728	5.1186e-08	7.2378e-06	6	43	DNA methylation or demethylation	LOC_OS04G54840|LOC_OS01G16870|LOC_OS12G01940|LOC_OS04G06770|LOC_OS05G04330|LOC_OS02G05880		42221	1.3341e-07	3.5088e-05	54	1749	response to chemical	LOC_OS02G51860|LOC_OS04G38870|LOC_OS03G58350|LOC_OS01G61970|LOC_OS02G34560|LOC_OS08G37432|LOC_OS03G12910|LOC_OS07G43900|LOC_OS08G34800|LOC_OS05G35410|LOC_OS07G07000|LOC_OS02G02410|LOC_OS06G39260|LOC_OS06G04270|LOC_OS03G43840|LOC_OS02G48980|LOC_OS09G32080|LOC_OS05G41640|LOC_OS06G44250|LOC_OS07G38730|LOC_OS02G55910|LOC_OS02G32610|LOC_OS12G37840|LOC_OS03G63710|LOC_OS06G14030|LOC_OS08G06110|LOC_OS06G…
Os01g09000	0.445742	0.000372589	0.00486458	glutaminyl-tRNA synthetase, putative, expressed		6396	7.7381e-08	8.5621e-06	13	413	RNA processing	LOC_OS08G02130|LOC_OS06G07080|LOC_OS08G37960|LOC_OS04G54840|LOC_OS04G02870|LOC_OS01G16870|LOC_OS01G35170|LOC_OS02G12570|LOC_OS04G06770|LOC_OS02G05880|LOC_OS01G53890|LOC_OS07G06970|LOC_OS07G09400		9607	1.7737e-07	3.8873e-05	28	624	response to biotic stimulus	LOC_OS03G18110|LOC_OS11G31900|LOC_OS03G63480|LOC_OS10G29470|LOC_OS09G26420|LOC_OS01G61970|LOC_OS03G12250|LOC_OS05G01820|LOC_OS10G10190|LOC_OS05G37690|LOC_OS10G31910|LOC_OS06G29844|LOC_OS11G39020|LOC_OS12G44380|LOC_OS03G43840|LOC_OS04G13140|LOC_OS02G18410|LOC_OS08G34190|LOC_OS02G15640|LOC_OS05G48930|LOC_OS05G06440|LOC_OS06G09180|LOC_OS10G39440|LOC_OS07G39280|LOC_OS06G37010|LOC_OS05G32110|LOC_OS02G…
Os01g09010	-0.958962	0.000724915	0.0078957	transferase family protein, putative, expressed		43414	8.4773e-08	8.5621e-06	8	117	macromolecule methylation	LOC_OS08G30900|LOC_OS04G54840|LOC_OS01G16870|LOC_OS12G01940|LOC_OS04G06770|LOC_OS05G04330|LOC_OS02G05880|LOC_OS07G06970		43207	2.8082e-07	4.6159e-05	27	600	response to external biotic stimulus	LOC_OS03G18110|LOC_OS11G31900|LOC_OS03G63480|LOC_OS10G29470|LOC_OS09G26420|LOC_OS01G61970|LOC_OS03G12250|LOC_OS05G01820|LOC_OS10G10190|LOC_OS05G37690|LOC_OS10G31910|LOC_OS06G29844|LOC_OS11G39020|LOC_OS12G44380|LOC_OS03G43840|LOC_OS04G13140|LOC_OS02G18410|LOC_OS08G34190|LOC_OS05G48930|LOC_OS05G06440|LOC_OS06G09180|LOC_OS10G39440|LOC_OS07G39280|LOC_OS06G37010|LOC_OS05G32110|LOC_OS02G04520|LOC_OS08G…
Os01g10140	0.999972	1.88297e-06	9.40705e-05	RNA-dependent RNA polymerase, putative, expressed		32259	2.5678e-07	2.2693e-05	8	135	methylation	LOC_OS08G30900|LOC_OS04G54840|LOC_OS01G16870|LOC_OS12G01940|LOC_OS04G06770|LOC_OS05G04330|LOC_OS02G05880|LOC_OS07G06970		51707	2.8082e-07	4.6159e-05	27	600	response to other organism	LOC_OS03G18110|LOC_OS11G31900|LOC_OS03G63480|LOC_OS10G29470|LOC_OS09G26420|LOC_OS01G61970|LOC_OS03G12250|LOC_OS05G01820|LOC_OS10G10190|LOC_OS05G37690|LOC_OS10G31910|LOC_OS06G29844|LOC_OS11G39020|LOC_OS12G44380|LOC_OS03G43840|LOC_OS04G13140|LOC_OS02G18410|LOC_OS08G34190|LOC_OS05G48930|LOC_OS05G06440|LOC_OS06G09180|LOC_OS10G39440|LOC_OS07G39280|LOC_OS06G37010|LOC_OS05G32110|LOC_OS02G04520|LOC_OS08G…
Os01g11340	-1.21611	7.7896e-07	4.85445e-05	cytochrome P450, putative, expressed		30422	1.4071e-06	0.00011054	5	41	production of siRNA involved in RNA interference	LOC_OS04G54840|LOC_OS01G16870|LOC_OS04G06770|LOC_OS02G05880|LOC_OS07G06970		15995	6.4578e-07	8.4223e-05	7	35	chlorophyll biosynthetic process	LOC_OS10G41780|LOC_OS10G35370|LOC_OS06G49110|LOC_OS03G20700|LOC_OS01G17170|LOC_OS11G16550|LOC_OS10G35840
Os01g11810	-1.43397	0.000521436	0.00625413	powdery mildew resistant protein 5, putative, expressed		16246	1.7939e-06	0.00012683	5	43	RNA interference	LOC_OS04G54840|LOC_OS01G16870|LOC_OS04G06770|LOC_OS02G05880|LOC_OS07G06970		10876	6.7274e-07	8.4223e-05	13	159	lipid localization	LOC_OS03G20760|LOC_OS01G74280|LOC_OS10G40614|LOC_OS06G49770|LOC_OS04G52260|LOC_OS10G40530|LOC_OS10G40430|LOC_OS10G40510|LOC_OS10G40520|LOC_OS02G33580|LOC_OS05G36260|LOC_OS08G42040|LOC_OS01G59870
Os01g12730	-0.731534	9.94526e-05	0.00189054	ras-related protein, putative, expressed		10467	2.5268e-06	0.0001624	19	1184	gene expression	LOC_OS08G02130|LOC_OS01G48720|LOC_OS01G09000|LOC_OS06G07080|LOC_OS08G37960|LOC_OS04G54840|LOC_OS04G02870|LOC_OS01G16870|LOC_OS01G35170|LOC_OS02G12570|LOC_OS04G06770|LOC_OS03G60910|LOC_OS01G56350|LOC_OS03G28960|LOC_OS02G05880|LOC_OS01G53890|LOC_OS05G31020|LOC_OS07G06970|LOC_OS07G09400		70297	7.6857e-07	8.4223e-05	5	13	regulation of phosphorelay signal transduction system	LOC_OS06G40360|LOC_OS02G57530|LOC_OS03G43840|LOC_OS02G10700|LOC_OS02G32610
Os01g15029	-0.769958	0.000129091	0.00223597	expressed protein		70918	3.4748e-06	0.00016378	5	49	production of small RNA involved in gene silencing by RNA	LOC_OS04G54840|LOC_OS01G16870|LOC_OS04G06770|LOC_OS02G05880|LOC_OS07G06970		10104	7.6857e-07	8.4223e-05	5	13	regulation of ethylene-activated signaling pathway	LOC_OS06G40360|LOC_OS02G57530|LOC_OS03G43840|LOC_OS02G10700|LOC_OS02G32610
Os01g16140	-1.38169	0.000789707	0.00832702	expressed protein		43331	3.4748e-06	0.00016378	5	49	response to dsRNA	LOC_OS04G54840|LOC_OS01G16870|LOC_OS04G06770|LOC_OS02G05880|LOC_OS07G06970		10033	1.1352e-06	0.00011483	37	1067	response to organic substance	LOC_OS02G51860|LOC_OS04G36670|LOC_OS04G38870|LOC_OS03G58350|LOC_OS05G09500|LOC_OS01G61970|LOC_OS03G12250|LOC_OS04G36070|LOC_OS08G35110|LOC_OS06G40360|LOC_OS03G03130|LOC_OS03G12910|LOC_OS10G35370|LOC_OS07G43900|LOC_OS06G41770|LOC_OS05G37690|LOC_OS05G35410|LOC_OS07G07000|LOC_OS02G02410|LOC_OS06G39260|LOC_OS08G45150|LOC_OS03G43840|LOC_OS03G59070|LOC_OS04G13140|LOC_OS02G10700|LOC_OS02G18410|LOC_OS09G…
Os01g16450	-1.07333	6.08593e-06	0.000232845	peroxidase precursor, putative, expressed		31050	3.4748e-06	0.00016378	5	49	dsRNA fragmentation	LOC_OS04G54840|LOC_OS01G16870|LOC_OS04G06770|LOC_OS02G05880|LOC_OS07G06970		9605	1.6714e-06	0.00015699	31	823	response to external stimulus	LOC_OS03G18110|LOC_OS11G31900|LOC_OS03G63480|LOC_OS10G29470|LOC_OS09G26420|LOC_OS01G61970|LOC_OS03G12250|LOC_OS05G01820|LOC_OS10G10190|LOC_OS05G37690|LOC_OS10G31910|LOC_OS06G29844|LOC_OS11G39020|LOC_OS02G50960|LOC_OS12G44380|LOC_OS03G43840|LOC_OS02G48980|LOC_OS04G13140|LOC_OS02G18410|LOC_OS08G34190|LOC_OS05G48930|LOC_OS06G12610|LOC_OS05G06440|LOC_OS06G09180|LOC_OS02G55910|LOC_OS10G39440|LOC_OS07G…
Os01g16870	0.463536	0.000598986	0.00687072	argonaute, putative, expressed		71359	3.4748e-06	0.00016378	5	49	cellular response to dsRNA	LOC_OS04G54840|LOC_OS01G16870|LOC_OS04G06770|LOC_OS02G05880|LOC_OS07G06970		51704	2.0577e-06	0.0001804	35	1005	multi-organism process	LOC_OS03G16690|LOC_OS03G18110|LOC_OS11G31900|LOC_OS03G63480|LOC_OS10G29470|LOC_OS03G14090|LOC_OS03G17940|LOC_OS09G26420|LOC_OS01G61970|LOC_OS03G12250|LOC_OS05G01820|LOC_OS02G39795|LOC_OS10G10190|LOC_OS05G37690|LOC_OS10G31910|LOC_OS06G29844|LOC_OS11G39020|LOC_OS05G35460|LOC_OS12G44380|LOC_OS03G43840|LOC_OS02G48980|LOC_OS04G13140|LOC_OS02G18410|LOC_OS03G11330|LOC_OS08G34190|LOC_OS05G48930|LOC_OS05G…
Os01g17170	-0.885313	1.6671e-06	8.61334e-05	magnesium-protoporphyrin IX monomethyl ester cyclase,chloroplast precursor, putative, expressed		35194	6.7805e-06	0.00029961	5	56	posttranscriptional gene silencing by RNA	LOC_OS04G54840|LOC_OS01G16870|LOC_OS04G06770|LOC_OS02G05880|LOC_OS07G06970		6869	2.4452e-06	0.00020096	12	151	lipid transport	LOC_OS03G20760|LOC_OS01G74280|LOC_OS10G40614|LOC_OS02G33580|LOC_OS06G49770|LOC_OS04G52260|LOC_OS10G40530|LOC_OS08G42040|LOC_OS10G40430|LOC_OS01G59870|LOC_OS10G40510|LOC_OS10G40520
Os01g17396	-0.825797	0.00026108	0.00379382	expressed protein		16441	9.5506e-06	0.00037991	5	60	posttranscriptional gene silencing	LOC_OS04G54840|LOC_OS01G16870|LOC_OS04G06770|LOC_OS02G05880|LOC_OS07G06970		6779	5.1947e-06	0.00037368	7	47	porphyrin-containing compound biosynthetic process	LOC_OS10G41780|LOC_OS10G35370|LOC_OS06G49110|LOC_OS03G20700|LOC_OS01G17170|LOC_OS11G16550|LOC_OS10G35840
Os01g19220	-2.20845	5.34132e-08	7.17517e-06	beta-D-xylosidase, putative, expressed		16458	1.0096e-05	0.00037991	6	104	gene silencing	LOC_OS04G54840|LOC_OS01G16870|LOC_OS12G01940|LOC_OS04G06770|LOC_OS02G05880|LOC_OS07G06970		70298	5.3993e-06	0.00037368	4	9	negative regulation of phosphorelay signal transduction system	LOC_OS06G40360|LOC_OS02G57530|LOC_OS02G10700|LOC_OS02G32610
Os01g21034	-1.09475	0.000594906	0.00684992	pectinesterase, putative, expressed		6950	1.021e-05	0.00037991	30	2810	response to stress	LOC_OS02G47840|LOC_OS01G62900|LOC_OS03G36560|LOC_OS11G26570|LOC_OS11G26790|LOC_OS05G25850|LOC_OS04G54840|LOC_OS03G49190|LOC_OS04G06770|LOC_OS07G06970|LOC_OS11G30500|LOC_OS03G17690|LOC_OS02G30910|LOC_OS11G26760|LOC_OS07G10840|LOC_OS01G49180|LOC_OS08G07840|LOC_OS06G13720|LOC_OS07G34598|LOC_OS11G26780|LOC_OS06G50910|LOC_OS01G67510|LOC_OS01G16870|LOC_OS10G37660|LOC_OS06G13020|LOC_OS05G51790|LOC_OS02G…		10105	5.3993e-06	0.00037368	4	9	negative regulation of ethylene-activated signaling pathway	LOC_OS06G40360|LOC_OS02G57530|LOC_OS02G10700|LOC_OS02G32610
Os01g21630	-1.45534	3.79666e-06	0.000162475	pectinacetylesterase domain containing protein, expressed		40029	1.4669e-05	0.00051854	6	111	regulation of gene expression, epigenetic	LOC_OS04G54840|LOC_OS01G16870|LOC_OS12G01940|LOC_OS04G06770|LOC_OS02G05880|LOC_OS07G06970		33014	1.3399e-05	0.00083904	7	54	tetrapyrrole biosynthetic process	LOC_OS10G41780|LOC_OS10G35370|LOC_OS06G49110|LOC_OS03G20700|LOC_OS01G17170|LOC_OS11G16550|LOC_OS10G35840
Os01g25540	-1.24105	1.70226e-06	8.67576e-05	RALFL6 - Rapid ALkalinization Factor RALF family protein precursor, expressed		16052	1.918e-05	0.00064571	7	174	carbohydrate catabolic process	LOC_OS06G45710|LOC_OS12G42230|LOC_OS10G37660|LOC_OS07G10840|LOC_OS04G39420|LOC_OS06G14540|LOC_OS06G13720		15994	1.3399e-05	0.00083904	7	54	chlorophyll metabolic process	LOC_OS10G41780|LOC_OS10G35370|LOC_OS06G49110|LOC_OS03G20700|LOC_OS01G17170|LOC_OS11G16550|LOC_OS10G35840
Os01g25560	-1.3746	0.000112032	0.00206272	RALFL7 - Rapid ALkalinization Factor RALF family protein precursor, expressed		1901699	2.8535e-05	0.00091701	5	75	cellular response to nitrogen compound	LOC_OS04G54840|LOC_OS01G16870|LOC_OS04G06770|LOC_OS02G05880|LOC_OS07G06970		9628	1.6765e-05	0.0010021	42	1443	response to abiotic stimulus	LOC_OS05G38500|LOC_OS11G31900|LOC_OS08G02420|LOC_OS03G16050|LOC_OS04G58580|LOC_OS03G12910|LOC_OS04G56400|LOC_OS05G50930|LOC_OS03G20170|LOC_OS08G34800|LOC_OS05G37690|LOC_OS05G49290|LOC_OS02G02410|LOC_OS08G45150|LOC_OS02G50960|LOC_OS06G04270|LOC_OS03G43840|LOC_OS09G38040|LOC_OS04G42340|LOC_OS07G49250|LOC_OS02G18410|LOC_OS09G32080|LOC_OS05G41640|LOC_OS06G51029|LOC_OS06G12610|LOC_OS03G53340|LOC_OS07G…
Os01g28690	0.652837	0.000950404	0.00932661	nucleoporin autopeptidase domain containing protein, expressed		71407	3.1511e-05	0.00096862	6	127	cellular response to organic cyclic compound	LOC_OS04G54840|LOC_OS01G16870|LOC_OS02G30910|LOC_OS04G06770|LOC_OS02G05880|LOC_OS07G06970		1902532	2.9247e-05	0.0016722	4	13	negative regulation of intracellular signal transduction	LOC_OS06G40360|LOC_OS02G57530|LOC_OS02G10700|LOC_OS02G32610
Os01g31370	-2.60967	0.000747707	0.00804251	glycosyltransferase, putative, expressed		3006	3.4688e-05	0.0010218	14	827	developmental process involved in reproduction	LOC_OS11G30500|LOC_OS03G17690|LOC_OS12G42230|LOC_OS01G62900|LOC_OS01G50910|LOC_OS01G09000|LOC_OS05G25850|LOC_OS03G49190|LOC_OS09G04160|LOC_OS02G12570|LOC_OS04G06770|LOC_OS12G01530|LOC_OS07G06970|LOC_OS08G02070		71702	3.2376e-05	0.0017739	30	910	organic substance transport	LOC_OS03G63480|LOC_OS06G49770|LOC_OS06G51510|LOC_OS04G52260|LOC_OS01G65100|LOC_OS05G01480|LOC_OS10G40520|LOC_OS03G01290|LOC_OS08G42040|LOC_OS07G07000|LOC_OS01G59870|LOC_OS06G39260|LOC_OS03G20760|LOC_OS12G44380|LOC_OS01G74280|LOC_OS10G40614|LOC_OS03G13750|LOC_OS01G12730|LOC_OS10G40530|LOC_OS10G40430|LOC_OS10G40510|LOC_OS01G65110|LOC_OS08G14620|LOC_OS10G42299|LOC_OS02G39200|LOC_OS10G39440|LOC_OS02G…
Os01g32120	-1.43481	8.66887e-12	7.48619e-09	OsCML11 - Calmodulin-related calcium sensor protein, expressed		9791	4.8525e-05	0.001342	14	853	post-embryonic development	LOC_OS11G30500|LOC_OS03G17690|LOC_OS12G01940|LOC_OS01G62900|LOC_OS01G49180|LOC_OS01G50910|LOC_OS01G09000|LOC_OS05G25850|LOC_OS03G49190|LOC_OS02G12570|LOC_OS04G06770|LOC_OS12G01530|LOC_OS07G06970|LOC_OS08G02070		46148	5.3534e-05	0.0028159	8	90	pigment biosynthetic process	LOC_OS10G41780|LOC_OS04G48880|LOC_OS10G35370|LOC_OS06G49110|LOC_OS03G20700|LOC_OS01G17170|LOC_OS11G16550|LOC_OS10G35840
Os01g35170	0.990392	0.000204277	0.00310265	tRNA methyltransferase, putative, expressed		31047	4.9352e-05	0.001342	5	84	gene silencing by RNA	LOC_OS04G54840|LOC_OS01G16870|LOC_OS04G06770|LOC_OS02G05880|LOC_OS07G06970		9725	6.3464e-05	0.0031776	29	898	response to hormone	LOC_OS02G51860|LOC_OS04G36670|LOC_OS04G38870|LOC_OS03G58350|LOC_OS03G12250|LOC_OS04G36070|LOC_OS08G35110|LOC_OS06G40360|LOC_OS03G03130|LOC_OS03G12910|LOC_OS10G35370|LOC_OS07G43900|LOC_OS05G37690|LOC_OS05G35410|LOC_OS07G07000|LOC_OS08G45150|LOC_OS03G43840|LOC_OS03G59070|LOC_OS04G13140|LOC_OS02G10700|LOC_OS09G32080|LOC_OS02G15660|LOC_OS05G48930|LOC_OS06G44250|LOC_OS02G55910|LOC_OS03G12900|LOC_OS03G…
Os01g36070	-0.963486	4.40605e-06	0.000181188	nodulin MtN3 family protein, putative, expressed		6302	6.068e-05	0.0015889	4	45	double-strand break repair	LOC_OS06G13020|LOC_OS08G07840|LOC_OS05G51790|LOC_OS02G29464		9719	6.7294e-05	0.0031776	29	901	response to endogenous stimulus	LOC_OS02G51860|LOC_OS04G36670|LOC_OS04G38870|LOC_OS03G58350|LOC_OS03G12250|LOC_OS04G36070|LOC_OS08G35110|LOC_OS06G40360|LOC_OS03G03130|LOC_OS03G12910|LOC_OS10G35370|LOC_OS07G43900|LOC_OS05G37690|LOC_OS05G35410|LOC_OS07G07000|LOC_OS08G45150|LOC_OS03G43840|LOC_OS03G59070|LOC_OS04G13140|LOC_OS02G10700|LOC_OS09G32080|LOC_OS02G15660|LOC_OS05G48930|LOC_OS06G44250|LOC_OS02G55910|LOC_OS03G12900|LOC_OS03G…
Os01g36720	-3.07103	0.000291665	0.00412026	transporter, major facilitator family, putative, expressed		32501	7.6492e-05	0.0018801	21	1781	multicellular organismal process	LOC_OS11G30500|LOC_OS03G17690|LOC_OS02G30910|LOC_OS12G01940|LOC_OS12G42230|LOC_OS01G62900|LOC_OS01G49180|LOC_OS06G14540|LOC_OS01G50910|LOC_OS01G09000|LOC_OS03G52320|LOC_OS05G25850|LOC_OS06G50910|LOC_OS03G49190|LOC_OS09G04160|LOC_OS02G12570|LOC_OS04G06770|LOC_OS12G01530|LOC_OS07G06970|LOC_OS08G02070|LOC_OS03G24040		6778	6.7659e-05	0.0031776	7	69	porphyrin-containing compound metabolic process	LOC_OS10G41780|LOC_OS10G35370|LOC_OS06G49110|LOC_OS03G20700|LOC_OS01G17170|LOC_OS11G16550|LOC_OS10G35840
Os01g37832	1.12689	0.000194895	0.00299782	thioredoxin, putative, expressed		16071	7.9853e-05	0.0018801	6	150	mRNA metabolic process	LOC_OS08G37960|LOC_OS04G02870|LOC_OS02G12570|LOC_OS08G02130|LOC_OS07G06970|LOC_OS06G07080		6979	8.3928e-05	0.0038057	18	435	response to oxidative stress	LOC_OS03G02920|LOC_OS03G43840|LOC_OS02G14160|LOC_OS03G32050|LOC_OS11G43980|LOC_OS05G48930|LOC_OS06G44250|LOC_OS10G39170|LOC_OS06G48030|LOC_OS02G34560|LOC_OS11G41875|LOC_OS11G10460|LOC_OS07G09060|LOC_OS02G37060|LOC_OS10G35840|LOC_OS01G16450|LOC_OS08G42030|LOC_OS01G57730
Os01g37920	-1.20067	0.000260283	0.00379382	expressed protein		61458	8.4125e-05	0.0018801	12	676	reproductive system development	LOC_OS05G25850|LOC_OS03G49190|LOC_OS11G30500|LOC_OS03G17690|LOC_OS02G12570|LOC_OS04G06770|LOC_OS01G62900|LOC_OS01G50910|LOC_OS01G09000|LOC_OS12G01530|LOC_OS07G06970|LOC_OS08G02070		33013	0.00010602	0.0046474	7	74	tetrapyrrole metabolic process	LOC_OS10G41780|LOC_OS10G35370|LOC_OS06G49110|LOC_OS03G20700|LOC_OS01G17170|LOC_OS11G16550|LOC_OS10G35840
Os01g37950	-0.857609	1.1644e-05	0.000374403	expressed protein		48608	8.4125e-05	0.0018801	12	676	reproductive structure development	LOC_OS05G25850|LOC_OS03G49190|LOC_OS11G30500|LOC_OS03G17690|LOC_OS02G12570|LOC_OS04G06770|LOC_OS01G62900|LOC_OS01G50910|LOC_OS01G09000|LOC_OS12G01530|LOC_OS07G06970|LOC_OS08G02070		6950	0.00011226	0.0047618	65	2810	response to stress	LOC_OS10G29470|LOC_OS02G14160|LOC_OS02G34560|LOC_OS11G10460|LOC_OS04G48350|LOC_OS03G12910|LOC_OS07G09060|LOC_OS08G34800|LOC_OS10G31910|LOC_OS05G49290|LOC_OS02G02410|LOC_OS06G39260|LOC_OS06G04270|LOC_OS03G43840|LOC_OS04G42340|LOC_OS07G49250|LOC_OS09G32080|LOC_OS05G41640|LOC_OS08G34190|LOC_OS02G15640|LOC_OS06G44250|LOC_OS10G39170|LOC_OS02G55910|LOC_OS03G04110|LOC_OS06G14030|LOC_OS08G06110|LOC_OS06G…
Os01g39270	-0.715078	3.63711e-05	0.000890136	NAD binding domain of 6-phosphogluconate dehydrogenase containing protein, expressed		33554	8.5096e-05	0.0018801	11	573	cellular response to stress	LOC_OS05G25850|LOC_OS06G50910|LOC_OS01G67510|LOC_OS02G30910|LOC_OS06G13020|LOC_OS01G49180|LOC_OS08G07840|LOC_OS05G51790|LOC_OS02G29464|LOC_OS01G72240|LOC_OS07G34598		9814	0.00011604	0.0047686	9	128	defense response, incompatible interaction	LOC_OS11G31900|LOC_OS03G63480|LOC_OS03G43840|LOC_OS10G10190|LOC_OS04G13140|LOC_OS05G37690|LOC_OS10G31910|LOC_OS02G04520|LOC_OS06G09180
Os01g40200	-0.86526	4.93398e-05	0.00111079	XIK, putative, expressed		51716	8.8923e-05	0.0019051	18	1396	cellular response to stimulus	LOC_OS07G49460|LOC_OS02G30910|LOC_OS01G49180|LOC_OS08G07840|LOC_OS01G09000|LOC_OS07G34598|LOC_OS05G25850|LOC_OS04G54840|LOC_OS06G50910|LOC_OS01G67510|LOC_OS01G16870|LOC_OS04G06770|LOC_OS06G13020|LOC_OS05G51790|LOC_OS02G29464|LOC_OS02G05880|LOC_OS01G72240|LOC_OS07G06970		45229	0.00014727	0.0058685	12	228	external encapsulating structure organization	LOC_OS10G26680|LOC_OS04G45700|LOC_OS03G06010|LOC_OS02G51860|LOC_OS03G15710|LOC_OS12G25690|LOC_OS01G21034|LOC_OS03G11330|LOC_OS10G31910|LOC_OS05G32110|LOC_OS03G06020|LOC_OS02G54190
Os01g42690	-0.966838	0.000377854	0.00492269	OsPOP2 - Putative Prolyl Oligopeptidase homologue, expressed		6281	9.7073e-05	0.0020185	8	303	DNA repair	LOC_OS06G50910|LOC_OS01G67510|LOC_OS06G13020|LOC_OS01G49180|LOC_OS08G07840|LOC_OS05G51790|LOC_OS02G29464|LOC_OS07G34598		55114	0.00015214	0.0058842	45	1747	oxidation-reduction process	LOC_OS04G37480|LOC_OS03G16050|LOC_OS03G02920|LOC_OS10G29470|LOC_OS10G07229|LOC_OS02G14160|LOC_OS08G36480|LOC_OS12G08770|LOC_OS06G46500|LOC_OS11G10460|LOC_OS03G12910|LOC_OS10G35370|LOC_OS05G01820|LOC_OS07G09060|LOC_OS12G25690|LOC_OS01G17170|LOC_OS01G59930|LOC_OS05G33210|LOC_OS01G57730|LOC_OS02G58070|LOC_OS03G42130|LOC_OS08G04630|LOC_OS01G68480|LOC_OS07G32570|LOC_OS03G32050|LOC_OS11G43980|LOC_OS10G…
Os01g42880	-0.692503	0.000109809	0.00203619	transferase family protein, putative, expressed		46939	0.00011338	0.0022823	5	100	nucleotide phosphorylation	LOC_OS06G10200|LOC_OS06G45710|LOC_OS12G42230|LOC_OS04G39420|LOC_OS06G13720		65007	0.00016181	0.0060793	81	3769	biological regulation	LOC_OS01G52540|LOC_OS11G26850|LOC_OS04G40630|LOC_OS04G38870|LOC_OS09G26420|LOC_OS03G58350|LOC_OS02G14000|LOC_OS05G01480|LOC_OS04G48350|LOC_OS07G43900|LOC_OS05G50930|LOC_OS05G36260|LOC_OS01G17170|LOC_OS02G04510|LOC_OS05G35410|LOC_OS06G39260|LOC_OS04G58190|LOC_OS03G43840|LOC_OS06G05880|LOC_OS04G42340|LOC_OS09G32080|LOC_OS08G34190|LOC_OS02G15640|LOC_OS06G51029|LOC_OS06G45140|LOC_OS06G12610|LOC_OS01G…
Os01g43140	-1.77327	9.5944e-05	0.00184121	lipase, putative, expressed		6974	0.00011621	0.0022823	8	311	cellular response to DNA damage stimulus	LOC_OS06G50910|LOC_OS01G67510|LOC_OS06G13020|LOC_OS01G49180|LOC_OS08G07840|LOC_OS05G51790|LOC_OS02G29464|LOC_OS07G34598		71555	0.00017312	0.0063238	11	198	cell wall organization	LOC_OS10G26680|LOC_OS04G45700|LOC_OS03G06010|LOC_OS02G51860|LOC_OS12G25690|LOC_OS01G21034|LOC_OS03G11330|LOC_OS10G31910|LOC_OS05G32110|LOC_OS03G06020|LOC_OS02G54190
Os01g43250	0.605108	4.15102e-05	0.000980405	WD domain, G-beta repeat domain containing protein, expressed		22414	0.00012712	0.0024025	15	1054	reproductive process	LOC_OS11G30500|LOC_OS03G17690|LOC_OS12G42230|LOC_OS01G62900|LOC_OS01G50910|LOC_OS01G09000|LOC_OS05G25850|LOC_OS06G50910|LOC_OS03G49190|LOC_OS09G04160|LOC_OS02G12570|LOC_OS04G06770|LOC_OS12G01530|LOC_OS07G06970|LOC_OS08G02070		42440	0.00021979	0.0078114	8	110	pigment metabolic process	LOC_OS10G41780|LOC_OS04G48880|LOC_OS10G35370|LOC_OS06G49110|LOC_OS03G20700|LOC_OS01G17170|LOC_OS11G16550|LOC_OS10G35840
Os01g45659	6.90971	9.86626e-06	0.000336456	expressed protein		10495	0.00013227	0.0024025	2	4	long-distance posttranscriptional gene silencing	LOC_OS01G16870|LOC_OS04G06770		5976	0.00023599	0.0081666	13	276	polysaccharide metabolic process	LOC_OS10G26680|LOC_OS02G51860|LOC_OS05G08370|LOC_OS02G45540|LOC_OS09G32080|LOC_OS06G11990|LOC_OS03G11330|LOC_OS07G14850|LOC_OS06G48160|LOC_OS04G48480|LOC_OS04G51460|LOC_OS12G25690|LOC_OS02G46910
Os01g45914	-6.01602	1.16343e-11	8.79114e-09	expressed protein		3	0.00013253	0.0024025	15	1058	reproduction	LOC_OS11G30500|LOC_OS03G17690|LOC_OS12G42230|LOC_OS01G62900|LOC_OS01G50910|LOC_OS01G09000|LOC_OS05G25850|LOC_OS06G50910|LOC_OS03G49190|LOC_OS09G04160|LOC_OS02G12570|LOC_OS04G06770|LOC_OS12G01530|LOC_OS07G06970|LOC_OS08G02070		50794	0.00025359	0.0085507	66	2948	regulation of cellular process	LOC_OS01G52540|LOC_OS11G26850|LOC_OS04G40630|LOC_OS04G38870|LOC_OS09G26420|LOC_OS03G58350|LOC_OS02G14000|LOC_OS05G01480|LOC_OS04G48350|LOC_OS07G43900|LOC_OS05G50930|LOC_OS01G17170|LOC_OS02G04510|LOC_OS06G39260|LOC_OS04G58190|LOC_OS03G43840|LOC_OS06G05880|LOC_OS09G32080|LOC_OS02G15640|LOC_OS06G51029|LOC_OS06G45140|LOC_OS06G12610|LOC_OS01G68860|LOC_OS02G32610|LOC_OS01G63210|LOC_OS02G57530|LOC_OS08G…
Os01g46380	0.941474	6.2134e-06	0.000236226	ketol-acid reductoisomerase, chloroplast precursor, putative, expressed		48856	0.00018544	0.0032777	20	1755	anatomical structure development	LOC_OS11G30500|LOC_OS03G17690|LOC_OS02G30910|LOC_OS12G01940|LOC_OS12G42230|LOC_OS01G62900|LOC_OS01G49180|LOC_OS06G14540|LOC_OS01G50910|LOC_OS01G09000|LOC_OS03G52320|LOC_OS05G25850|LOC_OS03G49190|LOC_OS09G04160|LOC_OS02G12570|LOC_OS04G06770|LOC_OS12G01530|LOC_OS07G06970|LOC_OS08G02070|LOC_OS03G24040		71554	0.00033146	0.010897	14	324	cell wall organization or biogenesis	LOC_OS10G26680|LOC_OS04G45700|LOC_OS02G51860|LOC_OS01G21034|LOC_OS09G32080|LOC_OS03G11330|LOC_OS04G48480|LOC_OS03G06010|LOC_OS03G04110|LOC_OS12G25690|LOC_OS10G31910|LOC_OS05G32110|LOC_OS03G06020|LOC_OS02G54190
Os01g46600	3.85616	0.000651259	0.00725021	seed maturation protein PM41, putative, expressed		9892	0.00020527	0.0035117	8	338	negative regulation of metabolic process	LOC_OS04G54840|LOC_OS07G49460|LOC_OS11G30500|LOC_OS01G16870|LOC_OS12G01940|LOC_OS04G06770|LOC_OS02G05880|LOC_OS07G06970		23052	0.0003521	0.011024	24	756	signaling	LOC_OS03G43840|LOC_OS03G25400|LOC_OS04G38870|LOC_OS01G12730|LOC_OS03G58350|LOC_OS05G09500|LOC_OS05G48930|LOC_OS05G43660|LOC_OS05G01480|LOC_OS06G09180|LOC_OS02G32610|LOC_OS04G36070|LOC_OS08G35110|LOC_OS01G63210|LOC_OS12G35670|LOC_OS07G43900|LOC_OS08G08110|LOC_OS06G41770|LOC_OS08G41340|LOC_OS05G37690|LOC_OS11G16550|LOC_OS03G20380|LOC_OS06G39260|LOC_OS02G04520
Os01g46760	1.68307	0.000218482	0.00325301	protein phosphatase 2C, putative, expressed		6351	0.00021643	0.0035117	6	180	transcription, DNA-templated	LOC_OS04G54840|LOC_OS03G60910|LOC_OS01G48720|LOC_OS01G56350|LOC_OS03G28960|LOC_OS02G05880		10035	0.0003521	0.011024	24	756	response to inorganic substance	LOC_OS06G04270|LOC_OS03G63480|LOC_OS03G43840|LOC_OS04G38870|LOC_OS12G13380|LOC_OS02G18410|LOC_OS09G32080|LOC_OS05G41640|LOC_OS07G38730|LOC_OS02G55910|LOC_OS02G32610|LOC_OS02G34560|LOC_OS03G12900|LOC_OS03G12910|LOC_OS05G02310|LOC_OS02G09150|LOC_OS04G56400|LOC_OS06G14030|LOC_OS08G06110|LOC_OS06G38980|LOC_OS02G37060|LOC_OS06G37010|LOC_OS02G02410|LOC_OS08G45150
Os01g47780	-1.11763	2.38874e-06	0.0001137	fasciclin domain containing protein, expressed		97659	0.00021643	0.0035117	6	180	nucleic acid-templated transcription	LOC_OS04G54840|LOC_OS03G60910|LOC_OS01G48720|LOC_OS01G56350|LOC_OS03G28960|LOC_OS02G05880		1901700	0.00039476	0.012072	28	952	response to oxygen-containing compound	LOC_OS04G38870|LOC_OS05G09500|LOC_OS03G12250|LOC_OS02G34560|LOC_OS03G03130|LOC_OS03G12910|LOC_OS07G43900|LOC_OS06G41770|LOC_OS05G37690|LOC_OS05G35410|LOC_OS07G07000|LOC_OS08G45150|LOC_OS03G43840|LOC_OS03G59070|LOC_OS02G18410|LOC_OS09G32080|LOC_OS02G15660|LOC_OS05G48930|LOC_OS06G44250|LOC_OS02G55910|LOC_OS02G32610|LOC_OS03G12900|LOC_OS03G63710|LOC_OS02G09150|LOC_OS06G14030|LOC_OS08G06110|LOC_OS02G…
Os01g48690	-0.611404	0.000588269	0.00678787	ribosomal protein rpS20, putative, expressed		6397	0.00021855	0.0035117	5	115	mRNA processing	LOC_OS08G37960|LOC_OS04G02870|LOC_OS02G12570|LOC_OS08G02130|LOC_OS06G07080		33036	0.00047123	0.013794	22	679	macromolecule localization	LOC_OS03G20760|LOC_OS03G63480|LOC_OS01G74280|LOC_OS10G40614|LOC_OS06G49770|LOC_OS03G13750|LOC_OS01G12730|LOC_OS06G51510|LOC_OS04G52260|LOC_OS10G40530|LOC_OS10G40430|LOC_OS10G40510|LOC_OS05G01480|LOC_OS10G40520|LOC_OS08G14620|LOC_OS02G33580|LOC_OS08G41340|LOC_OS05G36260|LOC_OS01G05800|LOC_OS08G42040|LOC_OS07G07000|LOC_OS01G59870
Os01g48720	0.614747	0.000432219	0.00545463	RNA polymerase III subunit RPC82 family protein, putative, expressed		32774	0.00022973	0.0036093	6	182	RNA biosynthetic process	LOC_OS04G54840|LOC_OS03G60910|LOC_OS01G48720|LOC_OS01G56350|LOC_OS03G28960|LOC_OS02G05880		45087	0.00047857	0.013794	10	188	innate immune response	LOC_OS11G31900|LOC_OS03G63480|LOC_OS10G29470|LOC_OS03G43840|LOC_OS10G10190|LOC_OS04G13140|LOC_OS05G37690|LOC_OS10G31910|LOC_OS02G04520|LOC_OS06G09180
Os01g49030	-1.04633	7.99376e-05	0.00161109	expressed protein		10035	0.00023816	0.0036604	12	756	response to inorganic substance	LOC_OS05G25850|LOC_OS06G50910|LOC_OS11G30500|LOC_OS03G17690|LOC_OS11G26760|LOC_OS01G62900|LOC_OS11G26570|LOC_OS11G26790|LOC_OS12G01530|LOC_OS01G72240|LOC_OS06G13720|LOC_OS11G26780		9735	0.00048418	0.013794	6	68	response to cytokinin	LOC_OS02G51860|LOC_OS04G36670|LOC_OS09G32080|LOC_OS05G48930|LOC_OS02G55910|LOC_OS04G36070
Os01g49180	0.536472	0.000801405	0.00835257	ATP dependent DNA ligase family protein, putative, expressed		32502	0.00025575	0.0038471	20	1798	developmental process	LOC_OS11G30500|LOC_OS03G17690|LOC_OS02G30910|LOC_OS12G01940|LOC_OS12G42230|LOC_OS01G62900|LOC_OS01G49180|LOC_OS06G14540|LOC_OS01G50910|LOC_OS01G09000|LOC_OS03G52320|LOC_OS05G25850|LOC_OS03G49190|LOC_OS09G04160|LOC_OS02G12570|LOC_OS04G06770|LOC_OS12G01530|LOC_OS07G06970|LOC_OS08G02070|LOC_OS03G24040		6629	0.00049303	0.013794	27	917	lipid metabolic process	LOC_OS01G52540|LOC_OS11G31900|LOC_OS03G17940|LOC_OS06G49790|LOC_OS05G44200|LOC_OS03G12910|LOC_OS05G48060|LOC_OS06G40500|LOC_OS05G49290|LOC_OS08G45150|LOC_OS01G52770|LOC_OS06G34120|LOC_OS03G59070|LOC_OS01G43140|LOC_OS06G06290|LOC_OS02G49590|LOC_OS03G32170|LOC_OS03G52010|LOC_OS03G50030|LOC_OS02G55910|LOC_OS02G32610|LOC_OS01G65830|LOC_OS03G12900|LOC_OS04G48880|LOC_OS02G33580|LOC_OS01G72940|LOC_OS02G…
Os01g50010	-0.791717	0.000127281	0.00221096	clathrin assembly protein, putative, expressed		10629	0.00030019	0.0042885	7	270	negative regulation of gene expression	LOC_OS04G54840|LOC_OS07G49460|LOC_OS01G16870|LOC_OS12G01940|LOC_OS04G06770|LOC_OS02G05880|LOC_OS07G06970		9624	0.00052385	0.014119	6	69	response to nematode	LOC_OS12G44380|LOC_OS10G39440|LOC_OS07G39280|LOC_OS06G29844|LOC_OS06G37010|LOC_OS11G39020
Os01g50460	-1.5601	4.36063e-05	0.00101776	nodulin MtN3 family protein, putative, expressed		9908	0.00030697	0.0042885	7	271	flower development	LOC_OS05G25850|LOC_OS11G30500|LOC_OS02G12570|LOC_OS04G06770|LOC_OS01G09000|LOC_OS12G01530|LOC_OS07G06970		9825	0.00052611	0.014119	4	26	multidimensional cell growth	LOC_OS05G38500|LOC_OS09G32080|LOC_OS10G31910|LOC_OS05G32110
Os01g50910	3.80889	1.55699e-05	0.000459597	late embryogenesis abundant protein, group 3, putative, expressed		7275	0.0003088	0.0042885	18	1543	multicellular organism development	LOC_OS11G30500|LOC_OS03G17690|LOC_OS02G30910|LOC_OS12G01940|LOC_OS01G62900|LOC_OS01G49180|LOC_OS06G14540|LOC_OS01G50910|LOC_OS01G09000|LOC_OS03G52320|LOC_OS05G25850|LOC_OS03G49190|LOC_OS02G12570|LOC_OS04G06770|LOC_OS12G01530|LOC_OS07G06970|LOC_OS08G02070|LOC_OS03G24040		44262	0.00055136	0.014501	14	341	cellular carbohydrate metabolic process	LOC_OS03G16050|LOC_OS02G51860|LOC_OS05G08370|LOC_OS12G44380|LOC_OS02G45540|LOC_OS09G32080|LOC_OS06G11990|LOC_OS03G11330|LOC_OS07G14850|LOC_OS06G48160|LOC_OS02G34560|LOC_OS04G48480|LOC_OS04G51460|LOC_OS02G46910
Os01g51060	-1.96601	5.62132e-07	3.90585e-05	hydrolase, putative, expressed		6342	0.00030936	0.0042885	3	28	chromatin silencing	LOC_OS01G16870|LOC_OS12G01940|LOC_OS04G06770		44264	0.00062002	0.015987	11	230	cellular polysaccharide metabolic process	LOC_OS04G48480|LOC_OS04G51460|LOC_OS02G51860|LOC_OS05G08370|LOC_OS02G45540|LOC_OS09G32080|LOC_OS06G11990|LOC_OS03G11330|LOC_OS07G14850|LOC_OS06G48160|LOC_OS02G46910
Os01g51390	0.692142	0.000575403	0.00671488	mitochondrial-processing peptidase subunit, mitochondrial precursor, putative, expressed		9628	0.00041424	0.0056042	17	1443	response to abiotic stimulus	LOC_OS07G49460|LOC_OS11G30500|LOC_OS03G17690|LOC_OS02G30910|LOC_OS11G26760|LOC_OS07G10840|LOC_OS01G62900|LOC_OS01G09000|LOC_OS11G26570|LOC_OS11G26790|LOC_OS06G13720|LOC_OS11G26780|LOC_OS05G25850|LOC_OS06G50910|LOC_OS03G49190|LOC_OS06G13020|LOC_OS12G01530		48583	0.00068854	0.017119	13	309	regulation of response to stimulus	LOC_OS02G50960|LOC_OS03G43840|LOC_OS02G10700|LOC_OS08G34190|LOC_OS02G15640|LOC_OS06G12610|LOC_OS05G06440|LOC_OS02G32610|LOC_OS09G05020|LOC_OS06G40360|LOC_OS12G35320|LOC_OS02G57530|LOC_OS05G37690
Os01g52170	-0.572209	0.000505577	0.00614926	expressed protein		45814	0.00042012	0.0056042	3	31	negative regulation of gene expression, epigenetic	LOC_OS01G16870|LOC_OS12G01940|LOC_OS04G06770		7165	0.00070807	0.017119	23	747	signal transduction	LOC_OS03G43840|LOC_OS03G25400|LOC_OS04G38870|LOC_OS01G12730|LOC_OS03G58350|LOC_OS05G09500|LOC_OS05G48930|LOC_OS05G01480|LOC_OS06G09180|LOC_OS02G32610|LOC_OS04G36070|LOC_OS08G35110|LOC_OS01G63210|LOC_OS12G35670|LOC_OS07G43900|LOC_OS08G08110|LOC_OS06G41770|LOC_OS08G41340|LOC_OS05G37690|LOC_OS11G16550|LOC_OS03G20380|LOC_OS06G39260|LOC_OS02G04520
Os01g52540	-0.863	0.000203422	0.00310265	B3 DNA binding domain containing protein, expressed		14070	0.00044537	0.005689	6	206	response to organic cyclic compound	LOC_OS04G54840|LOC_OS01G16870|LOC_OS02G30910|LOC_OS04G06770|LOC_OS02G05880|LOC_OS07G06970		50789	0.00071339	0.017119	71	3353	regulation of biological process	LOC_OS01G52540|LOC_OS11G26850|LOC_OS04G40630|LOC_OS04G38870|LOC_OS09G26420|LOC_OS03G58350|LOC_OS02G14000|LOC_OS05G01480|LOC_OS04G48350|LOC_OS07G43900|LOC_OS05G50930|LOC_OS01G17170|LOC_OS02G04510|LOC_OS06G39260|LOC_OS04G58190|LOC_OS03G43840|LOC_OS06G05880|LOC_OS09G32080|LOC_OS08G34190|LOC_OS02G15640|LOC_OS06G51029|LOC_OS06G45140|LOC_OS06G12610|LOC_OS01G68860|LOC_OS02G32610|LOC_OS01G63210|LOC_OS02G…
Os01g52550	-0.881176	0.000888896	0.00889234	ABC transporter, ATP-binding protein, putative, expressed		90567	0.00045159	0.005689	7	289	reproductive shoot system development	LOC_OS05G25850|LOC_OS11G30500|LOC_OS02G12570|LOC_OS04G06770|LOC_OS01G09000|LOC_OS12G01530|LOC_OS07G06970		6955	0.00071602	0.017119	10	198	immune response	LOC_OS11G31900|LOC_OS03G63480|LOC_OS10G29470|LOC_OS03G43840|LOC_OS10G10190|LOC_OS04G13140|LOC_OS05G37690|LOC_OS10G31910|LOC_OS02G04520|LOC_OS06G09180
Os01g52770	-1.09866	3.40819e-06	0.000148219	GDSL-like lipase/acylhydrolase, putative, expressed		61647	0.00045866	0.005689	2	7	histone H3-K9 modification	LOC_OS01G16870|LOC_OS04G06770		55086	0.00075113	0.01759	17	478	nucleobase-containing small molecule metabolic process	LOC_OS01G74280|LOC_OS02G45540|LOC_OS07G43170|LOC_OS12G13380|LOC_OS06G45480|LOC_OS01G12730|LOC_OS05G09500|LOC_OS05G41640|LOC_OS03G52660|LOC_OS04G58580|LOC_OS05G01480|LOC_OS07G38730|LOC_OS12G25690|LOC_OS08G41340|LOC_OS01G39270|LOC_OS04G38600|LOC_OS05G33210
Os01g52780	-0.836943	0.000155803	0.00255239	HVA22, putative, expressed		51567	0.00045866	0.005689	2	7	histone H3-K9 methylation	LOC_OS01G16870|LOC_OS04G06770		16051	0.00076675	0.01759	11	236	carbohydrate biosynthetic process	LOC_OS04G48480|LOC_OS03G16050|LOC_OS02G51860|LOC_OS05G08370|LOC_OS02G45540|LOC_OS09G32080|LOC_OS06G11990|LOC_OS03G11330|LOC_OS07G14850|LOC_OS04G58580|LOC_OS02G03210
Os01g53890	1.23362	0.000451315	0.00563136	RNA methyltransferase, TrmH family protein, putative, expressed		6757	0.00051553	0.0060094	4	78	ATP generation from ADP	LOC_OS06G45710|LOC_OS12G42230|LOC_OS04G39420|LOC_OS06G13720		5975	0.00077582	0.01759	27	945	carbohydrate metabolic process	LOC_OS11G47570|LOC_OS10G26680|LOC_OS03G16050|LOC_OS02G51860|LOC_OS05G08370|LOC_OS02G45540|LOC_OS05G29990|LOC_OS06G11990|LOC_OS05G09500|LOC_OS07G14850|LOC_OS06G48160|LOC_OS04G58580|LOC_OS02G34560|LOC_OS12G25690|LOC_OS06G37560|LOC_OS02G46910|LOC_OS12G44380|LOC_OS03G53800|LOC_OS09G32080|LOC_OS03G11330|LOC_OS05G41640|LOC_OS03G16980|LOC_OS04G48480|LOC_OS04G51460|LOC_OS01G19220|LOC_OS04G38600|LOC_OS02G…
Os01g54240	0.72573	0.000134351	0.00228776	nucleoporin, putative, expressed		6096	0.00051553	0.0060094	4	78	glycolytic process	LOC_OS06G45710|LOC_OS12G42230|LOC_OS04G39420|LOC_OS06G13720		32502	0.0010034	0.022364	43	1798	developmental process	LOC_OS11G31900|LOC_OS11G26850|LOC_OS05G37830|LOC_OS03G63480|LOC_OS02G51860|LOC_OS04G36670|LOC_OS03G14090|LOC_OS03G17940|LOC_OS01G62920|LOC_OS01G61970|LOC_OS02G34560|LOC_OS06G40360|LOC_OS03G03130|LOC_OS02G56250|LOC_OS07G43900|LOC_OS04G56400|LOC_OS05G34940|LOC_OS05G49290|LOC_OS02G02410|LOC_OS06G39260|LOC_OS02G50960|LOC_OS05G35460|LOC_OS12G44380|LOC_OS03G43840|LOC_OS01G65090|LOC_OS06G05880|LOC_OS02G…
Os01g56090	2.9522	0.000187468	0.00294349	expressed protein		9135	0.00054106	0.0060094	4	79	purine nucleoside diphosphate metabolic process	LOC_OS06G45710|LOC_OS12G42230|LOC_OS04G39420|LOC_OS06G13720		33692	0.0010486	0.022605	8	139	cellular polysaccharide biosynthetic process	LOC_OS04G48480|LOC_OS02G51860|LOC_OS05G08370|LOC_OS02G45540|LOC_OS09G32080|LOC_OS06G11990|LOC_OS03G11330|LOC_OS07G14850
Os01g56350	0.681596	0.000138097	0.00233832	PTAC12, putative, expressed		46031	0.00054106	0.0060094	4	79	ADP metabolic process	LOC_OS06G45710|LOC_OS12G42230|LOC_OS04G39420|LOC_OS06G13720		9966	0.0010486	0.022605	8	139	regulation of signal transduction	LOC_OS02G50960|LOC_OS06G40360|LOC_OS02G57530|LOC_OS03G43840|LOC_OS02G10700|LOC_OS02G15640|LOC_OS06G12610|LOC_OS02G32610
Os01g56470	-0.499607	0.000101339	0.00191435	mal d 1-associated protein, putative, expressed		9179	0.00054106	0.0060094	4	79	purine ribonucleoside diphosphate metabolic process	LOC_OS06G45710|LOC_OS12G42230|LOC_OS04G39420|LOC_OS06G13720		98542	0.0010925	0.022924	15	408	defense response to other organism	LOC_OS11G31900|LOC_OS03G63480|LOC_OS03G43840|LOC_OS04G13140|LOC_OS02G18410|LOC_OS08G34190|LOC_OS05G48930|LOC_OS06G09180|LOC_OS05G01820|LOC_OS10G10190|LOC_OS05G37690|LOC_OS10G31910|LOC_OS05G32110|LOC_OS02G04520|LOC_OS08G29370
Os01g57030	-2.51307	8.88534e-07	5.42544e-05	expressed protein		9185	0.00054106	0.0060094	4	79	ribonucleoside diphosphate metabolic process	LOC_OS06G45710|LOC_OS12G42230|LOC_OS04G39420|LOC_OS06G13720		23051	0.0010983	0.022924	8	140	regulation of signaling	LOC_OS02G50960|LOC_OS06G40360|LOC_OS02G57530|LOC_OS03G43840|LOC_OS02G10700|LOC_OS02G15640|LOC_OS06G12610|LOC_OS02G32610
Os01g57730	-1.63943	0.000607536	0.00690329	peroxidase precursor, putative, expressed		48731	0.00055276	0.0060094	14	1079	system development	LOC_OS11G30500|LOC_OS03G17690|LOC_OS02G30910|LOC_OS01G62900|LOC_OS01G50910|LOC_OS01G09000|LOC_OS03G52320|LOC_OS05G25850|LOC_OS03G49190|LOC_OS02G12570|LOC_OS04G06770|LOC_OS12G01530|LOC_OS07G06970|LOC_OS08G02070		10393	0.001181	0.023892	4	32	galacturonan metabolic process	LOC_OS10G26680|LOC_OS02G51860|LOC_OS12G25690|LOC_OS03G11330
Os01g58870	-0.942352	0.000426203	0.00540125	domain of unknown function, DUF250 domain containing protein, expressed		34968	0.00055356	0.0060094	3	34	histone lysine methylation	LOC_OS08G30900|LOC_OS01G16870|LOC_OS04G06770		45488	0.001181	0.023892	4	32	pectin metabolic process	LOC_OS10G26680|LOC_OS02G51860|LOC_OS12G25690|LOC_OS03G11330
Os01g59610	-1.30993	7.75764e-06	0.0002825	KAZ1 - Kazal-type serine protease inhibitor precursor, expressed		51276	0.00056099	0.0060094	8	393	chromosome organization	LOC_OS08G30900|LOC_OS06G50910|LOC_OS01G16870|LOC_OS12G01940|LOC_OS06G14460|LOC_OS04G06770|LOC_OS05G51790|LOC_OS02G29464		42732	0.001262	0.024858	2	4	D-xylose metabolic process	LOC_OS05G29990|LOC_OS03G16980
Os01g59870	-1.6355	0.000173024	0.00277912	LTPL65 - Protease inhibitor/seed storage/LTP family protein precursor, expressed		18022	0.00060338	0.0063386	3	35	peptidyl-lysine methylation	LOC_OS08G30900|LOC_OS01G16870|LOC_OS04G06770		19637	0.0012665	0.024858	19	592	organophosphate metabolic process	LOC_OS03G16050|LOC_OS07G43170|LOC_OS12G13380|LOC_OS01G12730|LOC_OS05G09500|LOC_OS05G41640|LOC_OS03G52660|LOC_OS03G50030|LOC_OS06G49790|LOC_OS05G01480|LOC_OS07G38730|LOC_OS08G41340|LOC_OS05G48060|LOC_OS01G72940|LOC_OS06G40500|LOC_OS02G03110|LOC_OS01G39270|LOC_OS04G38600|LOC_OS05G33210
Os01g59900	-0.65934	0.000136435	0.00231671	expressed protein		42793	0.00060966	0.0063386	2	8	plastid transcription	LOC_OS03G60910|LOC_OS01G56350		10646	0.0013161	0.025451	8	144	regulation of cell communication	LOC_OS02G50960|LOC_OS06G40360|LOC_OS02G57530|LOC_OS03G43840|LOC_OS02G10700|LOC_OS02G15640|LOC_OS06G12610|LOC_OS02G32610
Os01g59930	-0.908777	7.12202e-07	4.63417e-05	NADH-cytochrome b5 reductase, putative, expressed		99402	0.00063826	0.0065398	10	611	plant organ development	LOC_OS05G25850|LOC_OS02G30910|LOC_OS02G12570|LOC_OS04G06770|LOC_OS01G62900|LOC_OS01G09000|LOC_OS12G01530|LOC_OS07G06970|LOC_OS03G52320|LOC_OS08G02070		271	0.001501	0.028607	8	147	polysaccharide biosynthetic process	LOC_OS04G48480|LOC_OS02G51860|LOC_OS05G08370|LOC_OS02G45540|LOC_OS09G32080|LOC_OS06G11990|LOC_OS03G11330|LOC_OS07G14850
Os01g60410	-0.467686	8.74307e-05	0.00172719	ubiquitin-conjugating enzyme, putative, expressed		10605	0.00065868	0.0066527	7	308	negative regulation of macromolecule metabolic process	LOC_OS04G54840|LOC_OS07G49460|LOC_OS01G16870|LOC_OS12G01940|LOC_OS04G06770|LOC_OS02G05880|LOC_OS07G06970		7154	0.0016659	0.031294	27	996	cell communication	LOC_OS03G25400|LOC_OS04G38870|LOC_OS03G58350|LOC_OS05G09500|LOC_OS05G01480|LOC_OS04G36070|LOC_OS08G35110|LOC_OS12G35670|LOC_OS07G43900|LOC_OS06G41770|LOC_OS05G37690|LOC_OS06G39260|LOC_OS03G43840|LOC_OS02G18410|LOC_OS01G12730|LOC_OS05G48930|LOC_OS05G43660|LOC_OS06G09180|LOC_OS02G55910|LOC_OS02G32610|LOC_OS03G35600|LOC_OS01G63210|LOC_OS08G08110|LOC_OS08G41340|LOC_OS11G16550|LOC_OS03G20380|LOC_OS02G…
Os01g60800	-0.837761	0.000827964	0.00855563	expressed protein		6165	0.00074563	0.0074248	4	86	nucleoside diphosphate phosphorylation	LOC_OS06G45710|LOC_OS12G42230|LOC_OS04G39420|LOC_OS06G13720		15979	0.0016975	0.03144	10	222	photosynthesis	LOC_OS12G08770|LOC_OS01G64960|LOC_OS03G16050|LOC_OS10G35370|LOC_OS05G50930|LOC_OS08G01380|LOC_OS03G22370|LOC_OS03G20700|LOC_OS01G17170|LOC_OS03G14040
Os01g61110	-1.26583	0.000648603	0.00723395	ulp1 protease family, C-terminal catalytic domain containing protein, expressed		9132	0.00088433	0.0086837	4	90	nucleoside diphosphate metabolic process	LOC_OS06G45710|LOC_OS12G42230|LOC_OS04G39420|LOC_OS06G13720		1902531	0.0018572	0.032223	5	60	regulation of intracellular signal transduction	LOC_OS06G40360|LOC_OS02G57530|LOC_OS03G43840|LOC_OS02G10700|LOC_OS02G32610
Os01g61970	-0.614111	6.53657e-05	0.00139132	Lung seven transmembrane receptor domain containing protein, putative, expressed		48367	0.00095222	0.0091727	9	532	shoot system development	LOC_OS05G25850|LOC_OS11G30500|LOC_OS02G30910|LOC_OS02G12570|LOC_OS04G06770|LOC_OS01G09000|LOC_OS12G01530|LOC_OS07G06970|LOC_OS03G52320		16192	0.0019279	0.032223	12	305	vesicle-mediated transport	LOC_OS08G14620|LOC_OS05G39610|LOC_OS01G50010|LOC_OS07G09600|LOC_OS01G01640|LOC_OS03G16800|LOC_OS06G19620|LOC_OS08G41340|LOC_OS06G40630|LOC_OS06G51510|LOC_OS11G01610|LOC_OS07G07000
Os01g62020	-0.916591	0.000110249	0.00203809	NAD dependent epimerase/dehydratase family domain containing protein, expressed		8380	0.00096009	0.0091727	4	92	RNA splicing	LOC_OS08G37960|LOC_OS04G02870|LOC_OS07G09400|LOC_OS06G07080		48856	0.0020428	0.032223	41	1755	anatomical structure development	LOC_OS11G31900|LOC_OS11G26850|LOC_OS05G37830|LOC_OS03G63480|LOC_OS02G51860|LOC_OS04G36670|LOC_OS03G14090|LOC_OS03G17940|LOC_OS01G62920|LOC_OS01G61970|LOC_OS02G34560|LOC_OS06G40360|LOC_OS03G03130|LOC_OS02G56250|LOC_OS07G43900|LOC_OS05G34940|LOC_OS05G49290|LOC_OS02G02410|LOC_OS06G39260|LOC_OS02G50960|LOC_OS05G35460|LOC_OS12G44380|LOC_OS03G43840|LOC_OS01G65090|LOC_OS06G05880|LOC_OS02G48980|LOC_OS04G…
Os01g62060	-1.7761	0.000120641	0.00216257	plant-specific domain TIGR01589 family protein, expressed		31048	0.00097377	0.0091794	2	10	chromatin silencing by small RNA	LOC_OS01G16870|LOC_OS04G06770		2376	0.0020646	0.032223	10	228	immune system process	LOC_OS11G31900|LOC_OS03G63480|LOC_OS10G29470|LOC_OS03G43840|LOC_OS10G10190|LOC_OS04G13140|LOC_OS05G37690|LOC_OS10G31910|LOC_OS02G04520|LOC_OS06G09180
Os01g62500	0.730736	9.93689e-05	0.00189054	OsFtsH3 FtsH protease, homologue of AtFtsH3/10, expressed		10608	0.00098815	0.0091924	5	160	posttranscriptional regulation of gene expression	LOC_OS04G54840|LOC_OS01G16870|LOC_OS04G06770|LOC_OS02G05880|LOC_OS07G06970		52033	0.0020829	0.032223	2	5	pathogen-associated molecular pattern dependent induction by symbiont of host innate immune response	LOC_OS08G34190|LOC_OS05G06440
Os01g62650	0.578706	1.70788e-06	8.67576e-05	pumilio-family RNA binding protein, putative, expressed		9415	0.0011472	0.010534	6	247	response to water	LOC_OS11G30500|LOC_OS11G26760|LOC_OS01G62900|LOC_OS11G26570|LOC_OS11G26790|LOC_OS11G26780		52166	0.0020829	0.032223	2	5	positive regulation by symbiont of host innate immune response	LOC_OS08G34190|LOC_OS05G06440
Os01g62900	1.76561	1.92136e-05	0.00054502	amino acid kinase, putative, expressed		6090	0.0011693	0.010598	4	97	pyruvate metabolic process	LOC_OS06G45710|LOC_OS12G42230|LOC_OS04G39420|LOC_OS06G13720		52167	0.0020829	0.032223	2	5	modulation by symbiont of host innate immune response	LOC_OS08G34190|LOC_OS05G06440
Os01g62910	1.75136	2.68201e-05	0.000707982	CRR2, putative, expressed		16571	0.0012641	0.011313	3	45	histone methylation	LOC_OS08G30900|LOC_OS01G16870|LOC_OS04G06770		52169	0.0020829	0.032223	2	5	pathogen-associated molecular pattern dependent modulation by symbiont of host innate immune response	LOC_OS08G34190|LOC_OS05G06440
Os01g62920	-0.981881	2.97901e-06	0.000133394	homeodomain protein, putative, expressed		42221	0.001341	0.011851	18	1749	response to chemical	LOC_OS11G30500|LOC_OS03G17690|LOC_OS02G30910|LOC_OS11G26760|LOC_OS01G62900|LOC_OS11G26570|LOC_OS11G26790|LOC_OS06G13720|LOC_OS11G26780|LOC_OS05G25850|LOC_OS04G54840|LOC_OS06G50910|LOC_OS01G16870|LOC_OS04G06770|LOC_OS02G05880|LOC_OS12G01530|LOC_OS01G72240|LOC_OS07G06970		52257	0.0020829	0.032223	2	5	pathogen-associated molecular pattern dependent induction by organism of innate immune response of other organism involved in symbiotic interaction	LOC_OS08G34190|LOC_OS05G06440
Os01g63190	3.33013	0.000147929	0.00246344	laccase precursor protein, putative, expressed		48519	0.0014459	0.01262	9	565	negative regulation of biological process	LOC_OS04G54840|LOC_OS07G49460|LOC_OS11G30500|LOC_OS01G16870|LOC_OS12G01940|LOC_OS04G06770|LOC_OS02G05880|LOC_OS07G06970|LOC_OS12G07950		52305	0.0020829	0.032223	2	5	positive regulation by organism of innate immune response in other organism involved in symbiotic interaction	LOC_OS08G34190|LOC_OS05G06440
Os01g63210	-3.4516	2.64839e-14	8.00476e-11	SOUL heme-binding protein, putative, expressed		398	0.0015251	0.013039	3	48	mRNA splicing, via spliceosome	LOC_OS08G37960|LOC_OS04G02870|LOC_OS06G07080		52306	0.0020829	0.032223	2	5	modulation by organism of innate immune response in other organism involved in symbiotic interaction	LOC_OS08G34190|LOC_OS05G06440
Os01g64720	0.982549	0.000122704	0.00216738	expressed protein		50896	0.0015308	0.013039	34	4402	response to stimulus	LOC_OS07G49460|LOC_OS02G47840|LOC_OS01G62900|LOC_OS03G36560|LOC_OS11G26570|LOC_OS11G26790|LOC_OS05G25850|LOC_OS04G54840|LOC_OS03G49190|LOC_OS04G06770|LOC_OS02G05880|LOC_OS07G06970|LOC_OS11G30500|LOC_OS03G17690|LOC_OS02G30910|LOC_OS11G26760|LOC_OS07G10840|LOC_OS01G49180|LOC_OS08G07840|LOC_OS01G09000|LOC_OS06G13720|LOC_OS07G34598|LOC_OS11G26780|LOC_OS06G50910|LOC_OS01G67510|LOC_OS01G16870|LOC_OS10G…		52308	0.0020829	0.032223	2	5	pathogen-associated molecular pattern dependent modulation by organism of innate immune response in other organism involved in symbiotic interaction	LOC_OS08G34190|LOC_OS05G06440
Os01g64960	-2.7869	5.75078e-07	3.9504e-05	chlorophyll A-B binding protein, putative, expressed		31324	0.0015495	0.013042	6	262	negative regulation of cellular metabolic process	LOC_OS07G49460|LOC_OS11G30500|LOC_OS01G16870|LOC_OS12G01940|LOC_OS04G06770|LOC_OS07G06970		52509	0.0020829	0.032223	2	5	positive regulation by symbiont of host defense response	LOC_OS08G34190|LOC_OS05G06440
Os01g65090	-0.553318	0.000858305	0.00873477	aminotransferase, classes I and II, domain containing protein, expressed		9605	0.0017743	0.014758	11	823	response to external stimulus	LOC_OS05G25850|LOC_OS04G54840|LOC_OS01G67510|LOC_OS01G16870|LOC_OS04G06770|LOC_OS01G09000|LOC_OS12G01530|LOC_OS01G72240|LOC_OS07G06970|LOC_OS12G07950|LOC_OS02G09930		52510	0.0020829	0.032223	2	5	positive regulation by organism of defense response of other organism involved in symbiotic interaction	LOC_OS08G34190|LOC_OS05G06440
Os01g65100	-2.8937	2.50019e-13	5.03787e-10	peptide transporter, putative, expressed		1901698	0.0023085	0.018978	5	194	response to nitrogen compound	LOC_OS04G54840|LOC_OS01G16870|LOC_OS04G06770|LOC_OS02G05880|LOC_OS07G06970		10648	0.0024926	0.037247	4	39	negative regulation of cell communication	LOC_OS06G40360|LOC_OS02G57530|LOC_OS02G10700|LOC_OS02G32610
Os01g65110	-2.76232	0.000531255	0.00634307	POT family protein, expressed		8213	0.0023783	0.019107	3	56	protein alkylation	LOC_OS08G30900|LOC_OS01G16870|LOC_OS04G06770		23057	0.0024926	0.037247	4	39	negative regulation of signaling	LOC_OS06G40360|LOC_OS02G57530|LOC_OS02G10700|LOC_OS02G32610
Os01g65520	-0.632398	6.61469e-05	0.0013981	Sad1 / UNC-like C-terminal domain containing protein, putative, expressed		6479	0.0023783	0.019107	3	56	protein methylation	LOC_OS08G30900|LOC_OS01G16870|LOC_OS04G06770		9968	0.0024926	0.037247	4	39	negative regulation of signal transduction	LOC_OS06G40360|LOC_OS02G57530|LOC_OS02G10700|LOC_OS02G32610
Os01g65830	-4.29418	1.36612e-12	1.65164e-09	acyl-desaturase, chloroplast precursor, putative, expressed		375	0.0025019	0.019401	3	57	RNA splicing, via transesterification reactions	LOC_OS08G37960|LOC_OS04G02870|LOC_OS06G07080		9664	0.0026085	0.037328	7	126	plant-type cell wall organization	LOC_OS04G45700|LOC_OS03G06010|LOC_OS02G51860|LOC_OS12G25690|LOC_OS03G11330|LOC_OS05G32110|LOC_OS03G06020
Os01g65880	-1.93288	5.60376e-08	7.2465e-06	nodulin MtN3 family protein, putative, expressed		377	0.0025019	0.019401	3	57	RNA splicing, via transesterification reactions with bulged adenosine as nucleophile	LOC_OS08G37960|LOC_OS04G02870|LOC_OS06G07080		48585	0.0026239	0.037328	6	94	negative regulation of response to stimulus	LOC_OS06G40360|LOC_OS12G35320|LOC_OS02G57530|LOC_OS02G10700|LOC_OS05G37690|LOC_OS02G32610
Os01g66850	-0.653324	0.000470253	0.00581325	pectinacetylesterase domain containing protein, expressed		1902679	0.002552	0.019401	4	120	negative regulation of RNA biosynthetic process	LOC_OS07G49460|LOC_OS01G16870|LOC_OS12G01940|LOC_OS04G06770		32501	0.0026646	0.037328	41	1781	multicellular organismal process	LOC_OS11G31900|LOC_OS11G26850|LOC_OS05G37830|LOC_OS03G63480|LOC_OS02G51860|LOC_OS04G36670|LOC_OS03G14090|LOC_OS03G17940|LOC_OS01G62920|LOC_OS01G61970|LOC_OS02G34560|LOC_OS06G40360|LOC_OS03G03130|LOC_OS02G56250|LOC_OS07G43900|LOC_OS05G34940|LOC_OS05G49290|LOC_OS02G02410|LOC_OS06G39260|LOC_OS02G50960|LOC_OS05G35460|LOC_OS12G44380|LOC_OS01G65090|LOC_OS06G05880|LOC_OS02G48980|LOC_OS04G13140|LOC_OS02G…
Os01g67510	1.19423	0.000176486	0.00280752	recA protein, putative, expressed		45892	0.002552	0.019401	4	120	negative regulation of transcription, DNA-templated	LOC_OS07G49460|LOC_OS01G16870|LOC_OS12G01940|LOC_OS04G06770		10038	0.0027021	0.037328	15	448	response to metal ion	LOC_OS06G04270|LOC_OS03G63480|LOC_OS04G38870|LOC_OS12G13380|LOC_OS02G18410|LOC_OS05G41640|LOC_OS07G38730|LOC_OS02G32610|LOC_OS05G02310|LOC_OS04G56400|LOC_OS08G06110|LOC_OS06G38980|LOC_OS06G37010|LOC_OS02G02410|LOC_OS08G45150
Os01g67600	-0.586534	0.000635395	0.00713933	CXE carboxylesterase, putative, expressed		1903507	0.002552	0.019401	4	120	negative regulation of nucleic acid-templated transcription	LOC_OS07G49460|LOC_OS01G16870|LOC_OS12G01940|LOC_OS04G06770		16049	0.0028897	0.037328	11	279	cell growth	LOC_OS05G38500|LOC_OS02G50960|LOC_OS04G45700|LOC_OS05G35460|LOC_OS03G14090|LOC_OS09G32080|LOC_OS06G11990|LOC_OS03G11330|LOC_OS10G31910|LOC_OS05G32110|LOC_OS06G12610
Os01g68480	-0.912047	1.20503e-06	6.68292e-05	thioredoxin, putative, expressed		46496	0.0027092	0.020376	4	122	nicotinamide nucleotide metabolic process	LOC_OS06G45710|LOC_OS12G42230|LOC_OS04G39420|LOC_OS06G13720		52546	0.0029612	0.037328	3	20	cell wall pectin metabolic process	LOC_OS02G51860|LOC_OS12G25690|LOC_OS03G11330
Os01g68490	-0.960031	2.06933e-06	0.000100073	tetratricopeptide-like helical, putative, expressed		19362	0.0027902	0.020677	4	123	pyridine nucleotide metabolic process	LOC_OS06G45710|LOC_OS12G42230|LOC_OS04G39420|LOC_OS06G13720		48638	0.0030223	0.037328	5	67	regulation of developmental growth	LOC_OS02G50960|LOC_OS04G36670|LOC_OS06G05880|LOC_OS02G18410|LOC_OS06G12610
Os01g68860	-0.495396	0.000985454	0.00962369	zinc finger C-x8-C-x5-C-x3-H type family protein, expressed		9161	0.0028076	0.020677	5	203	ribonucleoside monophosphate metabolic process	LOC_OS06G45710|LOC_OS12G42230|LOC_OS04G39420|LOC_OS01G72240|LOC_OS06G13720		10260	0.0030941	0.037328	2	6	animal organ senescence	LOC_OS06G40360|LOC_OS02G10700
Os01g70410	-0.712276	1.53663e-05	0.000459458	protein kinase, putative, expressed		51253	0.0029572	0.021554	4	125	negative regulation of RNA metabolic process	LOC_OS07G49460|LOC_OS01G16870|LOC_OS12G01940|LOC_OS04G06770		30968	0.0030941	0.037328	2	6	endoplasmic reticulum unfolded protein response	LOC_OS06G41770|LOC_OS06G39260
Os01g70860	1.43001	8.82213e-05	0.00173713	esterase, putative, expressed		2000113	0.0030529	0.021584	5	207	negative regulation of cellular macromolecule biosynthetic process	LOC_OS07G49460|LOC_OS01G16870|LOC_OS12G01940|LOC_OS04G06770|LOC_OS07G06970		52031	0.0030941	0.037328	2	6	modulation by symbiont of host defense response	LOC_OS08G34190|LOC_OS05G06440
Os01g70950	0.767046	0.00088759	0.00889234	spermatogenesis-associated protein 20 precursor, putative, expressed		10558	0.0030529	0.021584	5	207	negative regulation of macromolecule biosynthetic process	LOC_OS07G49460|LOC_OS01G16870|LOC_OS12G01940|LOC_OS04G06770|LOC_OS07G06970		52173	0.0030941	0.037328	2	6	response to defenses of other organism involved in symbiotic interaction	LOC_OS08G34190|LOC_OS05G06440
Os01g71170	-1.18315	0.000571086	0.0066847	classical arabinogalactan protein 26 precursor, putative, expressed		9123	0.0030529	0.021584	5	207	nucleoside monophosphate metabolic process	LOC_OS06G45710|LOC_OS12G42230|LOC_OS04G39420|LOC_OS01G72240|LOC_OS06G13720		52200	0.0030941	0.037328	2	6	response to host defenses	LOC_OS08G34190|LOC_OS05G06440
Os01g72240	0.972261	0.000800432	0.00835257	uridine 5-monophosphate synthase, putative, expressed		819	0.0032301	0.022611	2	18	sister chromatid segregation	LOC_OS06G14460|LOC_OS05G51790		52255	0.0030941	0.037328	2	6	modulation by organism of defense response of other organism involved in symbiotic interaction	LOC_OS08G34190|LOC_OS05G06440
Os01g72810	-2.10627	0.000521349	0.00625413	secreted glycoprotein, putative, expressed		9617	0.0035796	0.024812	6	310	response to bacterium	LOC_OS05G25850|LOC_OS01G16870|LOC_OS04G06770|LOC_OS12G01530|LOC_OS12G07950|LOC_OS02G09930		52552	0.0030941	0.037328	2	6	modulation by organism of immune response of other organism involved in symbiotic interaction	LOC_OS08G34190|LOC_OS05G06440
Os01g72940	-0.812067	0.000157968	0.0025739	phosphatidylserine decarboxylase, putative, expressed		31327	0.0038067	0.02613	5	218	negative regulation of cellular biosynthetic process	LOC_OS07G49460|LOC_OS01G16870|LOC_OS12G01940|LOC_OS04G06770|LOC_OS07G06970		52553	0.0030941	0.037328	2	6	modulation by symbiont of host immune response	LOC_OS08G34190|LOC_OS05G06440
Os01g74280	-0.588855	2.07166e-05	0.000577106	TGD2, putative, expressed		9313	0.0039866	0.026903	2	20	oligosaccharide catabolic process	LOC_OS10G37660|LOC_OS07G10840		52555	0.0030941	0.037328	2	6	positive regulation by organism of immune response of other organism involved in symbiotic interaction	LOC_OS08G34190|LOC_OS05G06440
Os02g02140	-1.36732	0.000745089	0.00802863	receptor protein kinase CLAVATA1 precursor, putative, expressed		72524	0.0039992	0.026903	4	136	pyridine-containing compound metabolic process	LOC_OS06G45710|LOC_OS12G42230|LOC_OS04G39420|LOC_OS06G13720		52556	0.0030941	0.037328	2	6	positive regulation by symbiont of host immune response	LOC_OS08G34190|LOC_OS05G06440
Os02g02410	-2.17699	3.02508e-09	8.3121e-07	DnaK family protein, putative, expressed		9890	0.0040336	0.026903	5	221	negative regulation of biosynthetic process	LOC_OS07G49460|LOC_OS01G16870|LOC_OS12G01940|LOC_OS04G06770|LOC_OS07G06970		52564	0.0030941	0.037328	2	6	response to immune response of other organism involved in symbiotic interaction	LOC_OS08G34190|LOC_OS05G06440
Os02g02910	-1.05889	0.000450847	0.00563136	expressed protein		6733	0.0046608	0.029878	4	142	oxidoreduction coenzyme metabolic process	LOC_OS06G45710|LOC_OS12G42230|LOC_OS04G39420|LOC_OS06G13720		52572	0.0030941	0.037328	2	6	response to host immune response	LOC_OS08G34190|LOC_OS05G06440
Os02g03110	-0.523091	0.000179313	0.00283756	CDP-alcohol phosphatidyltransferase, putative, expressed		45934	0.0046608	0.029878	4	142	negative regulation of nucleobase-containing compound metabolic process	LOC_OS07G49460|LOC_OS01G16870|LOC_OS12G01940|LOC_OS04G06770		75136	0.0030941	0.037328	2	6	response to host	LOC_OS08G34190|LOC_OS05G06440
Os02g03210	-2.88494	1.02916e-06	5.84971e-05	FAD-binding and arabino-lactone oxidase domains containing protein, putative, expressed		6264	0.0047331	0.029878	1	1	mitochondrial DNA replication	LOC_OS08G07840		1900424	0.0030941	0.037328	2	6	regulation of defense response to bacterium	LOC_OS09G05020|LOC_OS12G35320
Os02g03330	-1.09858	2.99471e-11	1.8103e-08	expressed protein		33258	0.0047331	0.029878	1	1	plastid DNA metabolic process	LOC_OS08G07840		51188	0.0033636	0.04021	10	244	cofactor biosynthetic process	LOC_OS10G41780|LOC_OS10G35370|LOC_OS06G49110|LOC_OS03G20700|LOC_OS01G17170|LOC_OS11G16550|LOC_OS01G52170|LOC_OS10G35840|LOC_OS04G58580|LOC_OS02G03210
Os02g04510	-1.10531	4.79159e-06	0.00019056	UOS1, putative, expressed		33259	0.0047331	0.029878	1	1	plastid DNA replication	LOC_OS08G07840		42157	0.0034175	0.040487	3	21	lipoprotein metabolic process	LOC_OS03G11210|LOC_OS02G18410|LOC_OS02G04520
Os02g04520	-0.630855	0.000602149	0.00688114	AGG2, putative, expressed		5993	0.0047331	0.029878	1	1	trehalose catabolic process	LOC_OS10G37660		6793	0.0036077	0.042036	55	2613	phosphorus metabolic process	LOC_OS03G21540|LOC_OS02G45540|LOC_OS06G07070|LOC_OS04G59330|LOC_OS06G49790|LOC_OS05G01480|LOC_OS07G35750|LOC_OS07G43900|LOC_OS04G52780|LOC_OS12G25690|LOC_OS06G38970|LOC_OS04G38910|LOC_OS05G36260|LOC_OS06G40500|LOC_OS01G70410|LOC_OS10G03950|LOC_OS05G41640|LOC_OS07G38730|LOC_OS02G32610|LOC_OS07G35140|LOC_OS05G04520|LOC_OS02G57530|LOC_OS03G62700|LOC_OS04G56530|LOC_OS02G02140|LOC_OS12G27520|LOC_OS02G…
Os02g05880	0.676234	0.000260558	0.00379382	RNA polymerase Rpb1, domain 2 family protein, expressed		48827	0.0047755	0.029878	6	329	phyllome development	LOC_OS02G30910|LOC_OS02G12570|LOC_OS04G06770|LOC_OS01G09000|LOC_OS12G01530|LOC_OS03G52320		51186	0.0036122	0.042036	14	417	cofactor metabolic process	LOC_OS06G49110|LOC_OS03G20700|LOC_OS05G09500|LOC_OS05G41640|LOC_OS04G58580|LOC_OS10G41780|LOC_OS10G35370|LOC_OS01G17170|LOC_OS01G39270|LOC_OS11G16550|LOC_OS04G38600|LOC_OS01G52170|LOC_OS10G35840|LOC_OS02G03210
Os02g09150	-0.703806	1.92943e-05	0.00054502	inorganic H+ pyrophosphatase, putative, expressed		18205	0.0054302	0.033677	3	75	peptidyl-lysine modification	LOC_OS08G30900|LOC_OS01G16870|LOC_OS04G06770		1101	0.0038422	0.044321	20	703	response to acid chemical	LOC_OS03G43840|LOC_OS03G59070|LOC_OS02G18410|LOC_OS09G32080|LOC_OS02G15660|LOC_OS05G48930|LOC_OS03G12250|LOC_OS02G55910|LOC_OS03G03130|LOC_OS03G12900|LOC_OS03G12910|LOC_OS03G63710|LOC_OS02G09150|LOC_OS06G14030|LOC_OS08G06110|LOC_OS02G37060|LOC_OS05G37690|LOC_OS05G35410|LOC_OS07G07000|LOC_OS08G45150
Os02g09930	0.67766	0.000568906	0.0066847	CSLA1 - cellulose synthase-like family A; mannan synthase, expressed		51172	0.0062096	0.038176	5	245	negative regulation of nitrogen compound metabolic process	LOC_OS07G49460|LOC_OS01G16870|LOC_OS12G01940|LOC_OS04G06770|LOC_OS07G06970		9926	0.003885	0.044424	4	44	auxin polar transport	LOC_OS02G50960|LOC_OS02G09150|LOC_OS06G12610|LOC_OS02G04520
Os02g10480	-0.778954	0.000334491	0.0045183	stromal membrane-associated protein, putative, expressed		48437	0.0067758	0.041297	4	158	floral organ development	LOC_OS05G25850|LOC_OS04G06770|LOC_OS01G09000|LOC_OS07G06970		7275	0.0039235	0.044478	36	1543	multicellular organism development	LOC_OS11G31900|LOC_OS11G26850|LOC_OS05G37830|LOC_OS03G63480|LOC_OS02G51860|LOC_OS04G36670|LOC_OS01G62920|LOC_OS01G61970|LOC_OS02G34560|LOC_OS06G40360|LOC_OS03G03130|LOC_OS02G56250|LOC_OS07G43900|LOC_OS05G34940|LOC_OS05G49290|LOC_OS02G02410|LOC_OS06G39260|LOC_OS02G50960|LOC_OS12G44380|LOC_OS01G65090|LOC_OS06G05880|LOC_OS04G13140|LOC_OS02G10700|LOC_OS09G32080|LOC_OS03G11330|LOC_OS03G32170|LOC_OS06G…
Os02g10700	-1.26454	4.96133e-05	0.00111079	OsFBL7 - F-box domain and LRR containing protein, expressed		7049	0.0068617	0.041464	5	251	cell cycle	LOC_OS06G50910|LOC_OS06G14460|LOC_OS05G51790|LOC_OS06G03980|LOC_OS12G39830
Os02g10830	-2.89755	0.000848085	0.00868909	serine acetyltransferase protein, putative, expressed		10876	0.0069258	0.041496	4	159	lipid localization	LOC_OS03G49190|LOC_OS06G07220|LOC_OS05G47730|LOC_OS04G33920
Os02g11700	-1.71187	0.0006203	0.00700881	cytokinin-O-glucosyltransferase 3, putative, expressed		9292	0.0072079	0.042116	2	27	genetic transfer	LOC_OS07G06980|LOC_OS02G09930
Os02g12570	0.644149	0.000772107	0.00821723	pre-mRNA cleavage complex II protein Clp1, putative, expressed		9294	0.0072079	0.042116	2	27	DNA mediated transformation	LOC_OS07G06980|LOC_OS02G09930
Os02g14000	-0.649267	0.000312862	0.0043477	actin-related protein 2/3 complex subunit 3, putative, expressed		44764	0.0072079	0.042116	2	27	multi-organism cellular process	LOC_OS07G06980|LOC_OS02G09930
Os02g14160	-1.62821	1.71681e-11	1.15312e-08	peroxidase precursor, putative, expressed		43207	0.0076509	0.043977	8	600	response to external biotic stimulus	LOC_OS05G25850|LOC_OS04G54840|LOC_OS01G16870|LOC_OS04G06770|LOC_OS12G01530|LOC_OS07G06970|LOC_OS12G07950|LOC_OS02G09930
Os02g15640	-0.788443	0.000190132	0.00296223	CAPIP1, putative, expressed		51707	0.0076509	0.043977	8	600	response to other organism	LOC_OS05G25850|LOC_OS04G54840|LOC_OS01G16870|LOC_OS04G06770|LOC_OS12G01530|LOC_OS07G06970|LOC_OS12G07950|LOC_OS02G09930
Os02g15660	-1.44641	1.04941e-07	1.19692e-05	tetratricopeptide repeat, putative, expressed		51704	0.007957	0.045368	11	1005	multi-organism process	LOC_OS05G25850|LOC_OS04G54840|LOC_OS09G04160|LOC_OS01G16870|LOC_OS12G42230|LOC_OS04G06770|LOC_OS07G06980|LOC_OS12G01530|LOC_OS07G06970|LOC_OS12G07950|LOC_OS02G09930
Os02g16030	-1.154	0.00045909	0.00569856	harpin-induced protein 1 domain containing protein, expressed		48523	0.0086436	0.048395	6	373	negative regulation of cellular process	LOC_OS07G49460|LOC_OS11G30500|LOC_OS01G16870|LOC_OS12G01940|LOC_OS04G06770|LOC_OS07G06970
Os02g17320	-0.612977	2.71491e-05	0.000710259	uridine/cytidine kinase-like 1, putative, expressed		9838	0.008851	0.048395	2	30	abscission	LOC_OS05G25850|LOC_OS06G14540
Os02g18410	-2.29733	1.90677e-10	8.86648e-08	salt stress root protein RS1, putative, expressed		43247	0.0094441	0.048395	1	2	telomere maintenance in response to DNA damage	LOC_OS06G50910
Os02g21920	-0.891636	6.21348e-05	0.00133583	CPuORF24 - conserved peptide uORF-containing transcript, expressed		6425	0.0094441	0.048395	1	2	glutaminyl-tRNA aminoacylation	LOC_OS01G09000
Os02g22100	-0.794839	0.00088997	0.00889234	OsRhmbd6 - Putative Rhomboid homologue, expressed		10528	0.0094441	0.048395	1	2	regulation of transposition	LOC_OS04G06770
Os02g29464	1.01705	0.000347502	0.0045998	RecF/RecN/SMC N terminal domain containing protein, expressed		10529	0.0094441	0.048395	1	2	negative regulation of transposition	LOC_OS04G06770
Os02g30910	4.17336	1.43997e-10	7.91329e-08	nodulin MtN3 family protein, putative, expressed		32042	0.0094441	0.048395	1	2	mitochondrial DNA metabolic process	LOC_OS08G07840
Os02g32610	-1.67052	9.0425e-05	0.00175762	protein kinase domain containing protein, expressed		15853	0.0094441	0.048395	1	2	adenine transport	LOC_OS11G24060
Os02g32860	0.888775	0.000496184	0.00605945	poly synthetase 3, putative, expressed		15854	0.0094441	0.048395	1	2	guanine transport	LOC_OS11G24060
Os02g33420	1.44285	0.000380123	0.0049416	ATPase, AAA family protein, expressed		10833	0.0094441	0.048395	1	2	telomere maintenance via telomere lengthening	LOC_OS06G50910
Os02g33580	-0.56493	0.000333762	0.0045183	digalactosyldiacylglycerol synthase, chloroplast precursor, putative, expressed		34484	0.0094441	0.048395	1	2	raffinose catabolic process	LOC_OS07G10840
Os02g34560	-0.841675	1.9868e-07	1.96888e-05	plant neutral invertase domain containing protein, expressed		33530	0.0094441	0.048395	1	2	raffinose metabolic process	LOC_OS07G10840
Os02g36490	1.08283	1.06913e-08	2.01966e-06	expressed protein		7004	0.0094441	0.048395	1	2	telomere maintenance via telomerase	LOC_OS06G50910
Os02g37060	-0.894365	0.000444123	0.00558154	photosystem II 5 kDa protein, chloroplast precursor, putative, expressed		46034	0.0094462	0.048395	4	174	ATP metabolic process	LOC_OS06G45710|LOC_OS12G42230|LOC_OS04G39420|LOC_OS06G13720
Os02g38020	-0.820786	1.11703e-05	0.000364996	inorganic phosphate transporter 2-1, chloroplast precursor, putative, expressed		9607	0.0095672	0.048662	8	624	response to biotic stimulus	LOC_OS05G25850|LOC_OS04G54840|LOC_OS01G16870|LOC_OS04G06770|LOC_OS12G01530|LOC_OS07G06970|LOC_OS12G07950|LOC_OS02G09930
Os02g39140	-1.76768	0.000717153	0.00786592	helix-loop-helix DNA-binding domain containing protein, expressed
Os02g39200	-0.839879	4.93455e-05	0.00111079	nucleotide-sugar transporter family protein, putative, expressed
Os02g39790	-0.783784	0.000706012	0.00780227	CPuORF9 - conserved peptide uORF-containing transcript, expressed
Os02g39795	-0.756439	0.000821993	0.00852307	S-adenosyl-l-methionine decarboxylase leader peptide, putative, expressed
Os02g42960	-0.577191	4.57046e-06	0.000185426	thylakoid lumenal protein, putative, expressed
Os02g44710	-1.61169	0.0007703	0.00821245	expressed protein
Os02g44720	-1.67129	0.000191553	0.0029767	expressed protein
Os02g44930	0.710682	7.91728e-05	0.00160991	HMG1/2, putative, expressed
Os02g45540	-0.686989	8.97478e-05	0.00175575	synthase, putative, expressed
Os02g46910	-1.42318	1.46218e-05	0.000439871	glycosyl hydrolases family 16, putative, expressed
Os02g47830	0.718588	4.59133e-05	0.00106748	expressed protein
Os02g47840	0.777303	5.31398e-05	0.00117667	universal stress protein domain containing protein, putative, expressed
Os02g48980	-1.42791	1.17328e-07	1.26651e-05	GPI-anchored protein, putative, expressed
Os02g49590	-0.720376	0.000274074	0.00392602	ASC1, putative, expressed
Os02g50940	-1.68182	0.000531999	0.00634307	NHL repeat-containing protein, putative, expressed
Os02g50960	-0.845162	0.000207379	0.00313619	auxin efflux carrier component, putative, expressed
Os02g51040	1.76192	9.90834e-08	1.15184e-05	expansin precursor, putative, expressed
Os02g51060	-0.690011	0.000778218	0.00826771	CSLA6 - cellulose synthase-like family A; mannan synthase, expressed
Os02g51860	-1.10791	1.41094e-06	7.61528e-05	dehydration response related protein, putative, expressed
Os02g54190	-1.85824	9.90723e-06	0.000336456	pectinesterase, putative, expressed
Os02g54540	-1.64938	0.000140031	0.00235791	SCP-like extracellular protein, expressed
Os02g55530	0.982532	0.00033234	0.0045146	neurochondrin family protein, putative, expressed
Os02g55910	-0.783172	1.91677e-06	9.49743e-05	monogalactosyldiacylglycerol synthase, putative, expressed
Os02g56250	-1.0799	3.37015e-06	0.000147627	GATA zinc finger domain containing protein, expressed
Os02g57530	-0.716077	0.000551118	0.00650685	ethylene receptor, putative, expressed
Os02g58070	-0.816013	1.07041e-06	5.99132e-05	oxidoreductase, putative, expressed
Os03g01290	-2.34955	0.00101678	0.00983434	peptide transporter PTR2, putative, expressed
Os03g01900	-0.813033	0.000311991	0.00434559	40S ribosomal protein S17, putative, expressed
Os03g02110	1.1809	0.000331578	0.00451439	WD domain, G-beta repeat domain containing protein, expressed
Os03g02330	-2.17987	1.4095e-05	0.000430374	AAA-type ATPase family protein, putative, expressed
Os03g02550	-1.43521	1.17419e-05	0.000375554	OsFBX76 - F-box domain containing protein, expressed
Os03g02920	-1.10643	2.98314e-07	2.53987e-05	peroxidase precursor, putative, expressed
Os03g03130	-0.505927	0.000217015	0.00324717	ubiquitin-conjugating enzyme, putative, expressed
Os03g03180	-0.552176	1.34179e-05	0.000418596	uncharacterized Cys-rich domain containing protein, putative, expressed
Os03g04110	-1.0765	3.19354e-06	0.000141948	lysM domain-containing GPI-anchored protein precursor, putative, expressed
Os03g06010	-2.08764	0.000490411	0.00600174	expansin precursor, putative, expressed
Os03g06020	-1.64252	0.000414135	0.0052927	expansin precursor, putative, expressed
Os03g06190	0.642364	8.13005e-05	0.00162736	3-5 exonuclease family protein, putative, expressed
Os03g07530	-0.74513	2.94458e-05	0.000747899	OsFBK12 - F-box domain and kelch repeat containing protein, expressed
Os03g07600	-3.29225	5.38259e-05	0.00118751	calcium-binding protein, putative, expressed
Os03g07960	-0.927652	7.57202e-07	4.768e-05	expressed protein
Os03g08140	1.55795	0.000132531	0.00226955	tubulin--tyrosine ligase-like protein 12, putative, expressed
Os03g08620	2.54414	0.00012298	0.00216738	B3 DNA binding domain containing protein, expressed
Os03g08770	-0.503932	0.000538153	0.00640381	modifier of rudimentary protein, expressed
Os03g10460	1.25468	0.000614958	0.00696146	expressed protein
Os03g10650	-0.88284	2.41929e-07	2.24994e-05	cyclin, putative, expressed
Os03g11210	-1.26526	9.03661e-05	0.00175762	DUF538 domain containing protein, putative, expressed
Os03g11330	-0.719415	0.000108462	0.00202361	glycosyl transferase 8 domain containing protein, putative, expressed
Os03g12250	-0.955162	0.000602171	0.00688114	atypical receptor-like kinase MARK, putative, expressed
Os03g12900	-1.07622	0.000291724	0.00412026	squalene monooxygenase, putative, expressed
Os03g12910	-0.920455	5.63417e-08	7.2465e-06	squalene monooxygenase, putative, expressed
Os03g13750	-0.424251	6.75382e-06	0.000252589	erwinia induced protein 2, putative, expressed
Os03g14040	-0.828474	4.22598e-07	3.07784e-05	expressed protein
Os03g14090	-0.792452	0.000896074	0.00893856	armadillo/beta-catenin repeat family protein, putative, expressed
Os03g15190	1.73155	0.000548492	0.00648852	expressed protein
Os03g15410	-0.506586	0.000118769	0.00214317	expressed protein
Os03g15710	-2.00285	8.67681e-09	1.74838e-06	strictosidine synthase, putative, expressed
Os03g16050	-1.24259	0.000300888	0.00422902	fructose-1,6-bisphosphatase, putative, expressed
Os03g16470	-0.75797	0.0009947	0.00969832	expressed protein
Os03g16690	-0.9077	1.4626e-05	0.000439871	oxysterol-binding protein, putative, expressed
Os03g16800	-0.463677	0.000926781	0.0091393	clathrin assembly protein, putative, expressed
Os03g16980	-0.750082	0.000768771	0.00821064	NAD dependent epimerase/dehydratase family domain containing protein, expressed
Os03g17020	-0.643111	1.58953e-05	0.00046419	GTPase-activating protein, putative, expressed
Os03g17690	0.6413	0.000852396	0.00868926	OsAPx1 - Cytosolic Ascorbate Peroxidase encoding gene 1-8, expressed
Os03g17740	-0.670646	6.27428e-06	0.00023705	transporter, putative, expressed
Os03g17940	-0.659804	0.000799695	0.00835257	phosphatase, putative, expressed
Os03g18110	-1.36922	3.05631e-05	0.000773029	proteins of unknown function domain containing protein, putative, expressed
Os03g18840	1.09851	0.000151065	0.00249504	NUC189 domain containing protein, expressed
Os03g20170	-0.682589	0.000761148	0.00815804	ABC transporter, ATP-binding protein, putative, expressed
Os03g20380	-0.743229	0.000715435	0.00786592	CAMK_KIN1/SNF1/Nim1_like.2 - CAMK includes calcium/calmodulin depedent protein kinases, expressed
Os03g20700	-0.788976	4.63796e-05	0.0010701	magnesium-chelatase, putative, expressed
Os03g20760	-2.23814	0.000634396	0.00713933	LTPL66 - Protease inhibitor/seed storage/LTP family protein precursor, expressed
Os03g21540	-0.584082	0.000520727	0.00625413	TKL_IRAK_CrRLK1L-1.8 - The CrRLK1L-1 subfamily has homology to the CrRLK1L homolog, expressed
Os03g22370	-1.28612	0.000188119	0.00294606	ultraviolet-B-repressible protein, putative, expressed
Os03g22960	1.70129	3.56131e-07	2.76001e-05	expressed protein
Os03g24040	1.88167	7.83314e-08	9.86486e-06	seven in absentia protein family domain containing protein, expressed
Os03g25400	-1.16127	3.61696e-05	0.000888801	kinase, putative, expressed
Os03g26490	5.02864	0.000315567	0.00437524	expressed protein
Os03g28960	0.835918	0.000792552	0.00832702	DNA-directed RNA polymerase subunit, putative, expressed
Os03g30000	-0.978324	1.26906e-05	0.000399557	glycosyl transferase 8 domain containing protein, putative, expressed
Os03g30840	-0.899005	0.000351689	0.00464183	expressed protein
Os03g32050	-2.75817	4.23296e-13	6.39706e-10	peroxidase precursor, putative, expressed
Os03g32170	-0.654198	0.00101951	0.00984491	NAD dependent epimerase/dehydratase family protein, putative, expressed
Os03g35600	-2.33224	2.06002e-06	0.000100073	serine/threonine-protein kinase receptor precursor, putative, expressed
Os03g36560	1.30543	0.000722576	0.00788443	peroxidase precursor, putative, expressed
Os03g41060	1.90131	3.43247e-09	8.64552e-07	GASR2 - Gibberellin-regulated GASA/GAST/Snakin family protein precursor, putative, expressed
Os03g42130	-1.66009	4.72364e-05	0.00108161	gibberellin 20 oxidase 2, putative, expressed
Os03g43840	-0.741178	3.34556e-08	4.81521e-06	LSD1 zinc finger domain containing protein, expressed
Os03g48000	-0.567297	9.02607e-07	5.43496e-05	CorA-like magnesium transporter protein, putative, expressed
Os03g49190	2.22404	0.000910587	0.00902376	oleosin, putative, expressed
Os03g50030	-1.46744	8.59857e-06	0.000305755	phospholipase A2, putative, expressed
Os03g51140	0.50922	0.00082603	0.00855026	HEAT repeat family protein, putative, expressed
Os03g51350	6.76707	0.000344771	0.00458052	expressed protein
Os03g51479	4.76985	4.62655e-05	0.0010701	maf, putative, expressed
Os03g51490	6.68258	2.43796e-05	0.000654998	expressed protein
Os03g51530	-5.41603	9.3929e-06	0.000327068	expressed protein
Os03g52010	-1.97603	0.000109212	0.00203134	lecithin cholesterol acyltransferase, putative, expressed
Os03g52320	3.424	0.000131164	0.00225893	GRF-interacting factor 1, putative, expressed
Os03g52660	-0.930817	0.000105307	0.00197083	ATP synthase F1, delta subunit family protein, putative, expressed
Os03g53340	-2.63517	3.71495e-05	0.00090552	HSF-type DNA-binding domain containing protein, expressed
Os03g53660	-0.976933	0.000329762	0.00450999	Myosin head domain containing protein, expressed
Os03g53770	-0.909706	1.01663e-05	0.000341417	RNA recognition motif containing protein, putative, expressed
Os03g53800	-1.13121	8.27377e-08	1.02071e-05	periplasmic beta-glucosidase precursor, putative, expressed
Os03g54000	-1.96859	7.81265e-05	0.00160194	oligopeptide transporter, putative, expressed
Os03g56190	-0.63973	0.00017716	0.00281085	cytochrome c oxidase-related, putative, expressed
Os03g56610	-0.888865	7.17003e-09	1.60529e-06	expressed protein
Os03g57450	-0.787898	4.34983e-05	0.00101776	CAMK_CAMK_like.2 - CAMK includes calcium/calmodulin depedent protein kinases, expressed
Os03g58350	-1.492	9.08371e-06	0.000319741	OsIAA14 - Auxin-responsive Aux/IAA gene family member, expressed
Os03g58480	-0.40219	0.000173765	0.00277912	seed specific protein Bn15D14A, putative, expressed
Os03g58850	2.05772	9.71124e-05	0.00185774	uncharacterized PE-PGRS family protein PE_PGRS3 precursor, putative, expressed
Os03g59070	-0.763865	0.00098451	0.00962369	phosphatase, putative, expressed
Os03g59100	5.12333	0.000478388	0.00590175	pheophorbide a oxygenase, chloroplast precursor, putative, expressed
Os03g60370	0.7634	0.000201382	0.00308191	histidine acid phosphatase, putative, expressed
Os03g60480	0.977805	0.000636853	0.00714244	heavy metal-associated domain containing protein, expressed
Os03g60910	1.18564	1.10812e-07	1.24048e-05	PPR repeat domain containing protein, putative, expressed
Os03g61560	0.995785	0.00045523	0.00566227	expressed protein
Os03g62010	-1.57687	3.59773e-05	0.000888801	harpin-induced protein 1 domain containing protein, expressed
Os03g62700	-0.921126	1.35209e-06	7.36341e-05	protein kinase, putative, expressed
Os03g63480	-1.47611	4.0722e-07	3.04601e-05	ankyrin repeat domain containing protein, expressed
Os03g63590	0.722978	0.000224348	0.00332398	metallo-beta-lactamase, putative, expressed
Os03g63710	-0.883886	1.18814e-05	0.000378017	GTPase-activating protein, putative, expressed
Os03g63860	-0.588526	2.91936e-05	0.000744622	DANA2, putative, expressed
Os03g64050	-1.28943	7.3947e-06	0.000272567	receptor protein kinase, putative, expressed
Os04g02870	0.588468	0.000765052	0.00818538	RNA recognition motif containing protein, putative, expressed
Os04g04060	-1.00488	0.000326735	0.00447871	dynamin family protein, putative, expressed
Os04g06770	0.678989	0.000450163	0.00563136	argonaute, putative, expressed
Os04g13140	-2.88436	8.27735e-05	0.00164594	vignain precursor, putative, expressed
Os04g14150	-1.26623	5.63163e-10	2.26955e-07	dehydration response related protein, putative, expressed
Os04g19740	1.55795	6.96399e-05	0.00146171	transketolase, chloroplast precursor, putative, expressed
Os04g29920	-0.799508	0.000258249	0.00377994	reticulon domain containing protein, putative, expressed
Os04g32190	-1.52171	0.000900303	0.00896595	expressed protein
Os04g33920	4.84516	6.59019e-10	2.48876e-07	LTPL102 - Protease inhibitor/seed storage/LTP family protein precursor, expressed
Os04g35130	-2.88147	3.01696e-08	4.44818e-06	expressed protein
Os04g36062	-0.953969	3.79645e-05	0.000919921	expressed protein
Os04g36070	-1.23168	1.34339e-05	0.000418596	OsRR1 type-A response regulator, expressed
Os04g36670	-2.46261	2.95868e-06	0.000133394	expressed protein
Os04g37480	-1.23035	6.83327e-07	4.58968e-05	oxidoreductase, aldo/keto reductase family protein, putative, expressed
Os04g38600	-1.22548	4.81522e-05	0.00109428	glyceraldehyde-3-phosphate dehydrogenase, putative, expressed
Os04g38870	-0.483477	0.000112264	0.00206272	14-3-3 protein, putative, expressed
Os04g38910	-1.16307	0.000174241	0.00277912	atypical receptor-like kinase MARK, putative, expressed
Os04g39420	0.798646	9.42657e-06	0.000327068	6-phosphofructokinase 2, putative, expressed
Os04g40130	1.64123	0.000162193	0.00263563	Rf1, mitochondrial precursor, putative, expressed
Os04g40630	-2.97426	5.34939e-06	0.000211353	BTBZ4 - Bric-a-Brac, Tramtrack, Broad Complex BTB domain with TAZ zinc finger and Calmodulin-binding domains, expressed
Os04g41340	-0.864374	1.40966e-05	0.000430374	4-nitrophenylphosphatase, putative, expressed
Os04g41570	-1.07317	0.0004304	0.00544303	ethylene-responsive protein related, putative, expressed
Os04g41810	-0.788509	4.51535e-06	0.000184428	expressed protein
Os04g42340	-0.509591	0.000238702	0.00351939	expressed protein
Os04g42650	-0.965135	2.24623e-07	2.19007e-05	plant protein of unknown function domain containing protein, expressed
Os04g43922	0.929942	0.00086609	0.00875504	exosome complex exonuclease rrp4, putative, expressed
Os04g44790	-1.48621	6.01334e-05	0.00130289	expressed protein
Os04g44980	-1.23482	0.000121276	0.00216257	short-chain dehydrogenase/reductase, putative, expressed
Os04g45490	-0.723817	0.000121099	0.00216257	elongation factor, putative, expressed
Os04g45700	-6.97847	1.34539e-09	4.06645e-07	COBRA, putative, expressed
Os04g48350	-4.63812	8.36616e-05	0.00165815	dehydration-responsive element-binding protein, putative, expressed
Os04g48480	-1.12715	1.5675e-05	0.000459979	exostosin family domain containing protein, expressed
Os04g48880	-1.05565	2.41282e-07	2.24994e-05	fatty acid hydroxylase, putative, expressed
Os04g49260	2.45554	2.08009e-08	3.39842e-06	heavy metal-associated domain containing protein, expressed
Os04g49660	-1.50467	7.76738e-09	1.67342e-06	DUF581 domain containing protein, expressed
Os04g49680	-1.71975	3.81661e-06	0.000162475	DUF581 domain containing protein, expressed
Os04g50204	-0.877929	6.59043e-05	0.00139786	protein transport protein-related, putative, expressed
Os04g51460	-3.06637	2.70669e-05	0.000710259	glycosyl hydrolases family 16, putative, expressed
Os04g52260	-1.81187	1.2148e-05	0.000384476	LTPL124 - Protease inhibitor/seed storage/LTP family protein precursor, expressed
Os04g52780	-1.44237	6.25377e-05	0.00133583	leucine-rich repeat receptor protein kinase EXS precursor, putative, expressed
Os04g54240	-2.05866	7.67414e-05	0.00158328	wound induced protein, putative, expressed
Os04g54840	0.661386	0.000741038	0.00799924	DNA-directed RNA polymerase subunit, putative, expressed
Os04g55150	-1.25877	8.69018e-07	5.36042e-05	UBA/TS-N domain containing protein, expressed
Os04g55159	-1.29415	7.17094e-07	4.63417e-05	LTPL125 - Protease inhibitor/seed storage/LTP family protein precursor, putative, expressed
Os04g56400	-0.709458	8.28506e-06	0.000299899	glutamine synthetase, catalytic domain containing protein, expressed
Os04g56530	-0.905954	4.15192e-05	0.000980405	STE_MEKK_ste11_MAP3K.1 - STE kinases include homologs to sterile 7, sterile 11 and sterile 20 from yeast, expressed
Os04g58190	-0.790021	0.000383453	0.00497419	dof zinc finger domain containing protein, putative, expressed
Os04g58580	-0.784851	0.000863961	0.00874815	phosphomannomutase, putative, expressed
Os04g59330	-1.21373	2.01783e-06	9.91692e-05	expressed protein
Os04g59610	-0.663965	2.3989e-05	0.00064738	expressed protein
Os05g01140	-1.55788	5.94119e-05	0.00129972	methyltransferase, putative, expressed
Os05g01480	-0.671332	0.000522807	0.00625815	ras-related protein, putative, expressed
Os05g01820	-0.676836	2.83326e-09	8.15575e-07	cytochrome b5-like Heme/Steroid binding domain containing protein, expressed
Os05g02310	-0.842872	5.79574e-06	0.000224585	soluble inorganic pyrophosphatase, putative, expressed
Os05g02530	0.997291	0.000150824	0.00249504	glutathione S-transferase, N-terminal domain containing protein, expressed
Os05g04150	0.661955	4.69301e-06	0.000187876	expressed protein
Os05g04330	0.354662	0.000833995	0.00858859	DNA methyltransferase protein, putative, expressed
Os05g04520	-0.455873	3.67027e-07	2.80845e-05	protein kinase, putative, expressed
Os05g06440	-1.55486	9.46847e-06	0.000327068	dnaJ homolog subfamily B member 11 precursor, putative, expressed
Os05g06990	-0.651342	0.000337272	0.0045183	TKL_IRAK_CrRLK1L-1.10 - The CrRLK1L-1 subfamily has homology to the CrRLK1L homolog, expressed
Os05g08370	-0.780465	0.000337845	0.0045183	CESA1 - cellulose synthase, expressed
Os05g08770	-1.44998	6.5937e-12	6.64315e-09	uncharacterized protein At4g06744 precursor, putative, expressed
Os05g09500	-1.51234	2.39456e-05	0.00064738	hexokinase, putative, expressed
Os05g12580	-2.69172	1.85709e-10	8.86648e-08	expressed protein
Os05g14740	-0.721801	2.25979e-05	0.00061812	expressed protein
Os05g15510	2.12299	1.97707e-05	0.00055588	cellulase, putative, expressed
Os05g22614	-0.73348	0.000506589	0.00614926	PTAC16, putative, expressed
Os05g22730	-0.696251	5.91416e-06	0.000227714	expressed protein
Os05g25850	0.40789	9.51923e-05	0.0018326	superoxide dismutase, mitochondrial precursor, putative, expressed
Os05g27660	-0.477385	0.000570865	0.0066847	expressed protein
Os05g27790	-0.853166	0.000118208	0.00214317	membrane associated DUF588 domain containing protein, putative, expressed
Os05g28040	-1.40308	0.000929395	0.00915015	DUF640 domain containing protein, putative, expressed
Os05g28840	-1.13704	3.32429e-07	2.61941e-05	expressed protein
Os05g29990	-0.71097	0.00104165	0.0099475	NAD dependent epimerase/dehydratase family domain containing protein, expressed
Os05g31020	5.1162	2.59874e-07	2.36493e-05	eukaryotic peptide chain release factor subunit 1-1, putative, expressed
Os05g32110	-0.811774	7.81758e-05	0.00160194	COBRA, putative, expressed
Os05g32230	-0.627704	8.17435e-05	0.00163082	expressed protein
Os05g33210	-0.437864	0.000131717	0.00226202	cytochrome b-c1 complex subunit 9, putative, expressed
Os05g34670	-0.75651	0.000642081	0.00718774	KH domain containing protein, putative, expressed
Os05g34680	-0.818464	7.10226e-07	4.63417e-05	expressed protein
Os05g34940	-1.44448	3.88673e-05	0.000936068	OsMADS4 - MADS-box family gene with MIKCc type-box, expressed
Os05g35410	-0.987573	0.000517425	0.00624319	potassium channel AKT2/3, putative, expressed
Os05g35460	-0.822254	4.0815e-07	3.04601e-05	patellin protein, putative, expressed
Os05g36260	-1.3535	6.63955e-05	0.00139847	soluble inorganic pyrophosphatase, putative, expressed
Os05g37690	-0.468528	8.01387e-05	0.00161109	OsFBL23 - F-box domain and LRR containing protein, expressed
Os05g37820	-0.587022	0.000883885	0.00889032	transporter, major facilitator family, putative, expressed
Os05g37830	-0.483199	0.000219173	0.00325528	expressed protein
Os05g37930	-0.801271	0.00103111	0.00992528	expressed protein
Os05g38500	-1.72037	8.96728e-05	0.00175575	fasciclin-like arabinogalactan protein, putative, expressed
Os05g38660	1.10558	0.00080845	0.00839704	expressed protein
Os05g39060	-0.737584	3.33656e-07	2.61941e-05	expressed protein
Os05g39610	-0.861812	1.15528e-07	1.26651e-05	exo70 exocyst complex subunit domain containing protein, expressed
Os05g41640	-0.883216	4.76014e-07	3.3853e-05	phosphoglycerate kinase protein, putative, expressed
Os05g41670	-1.01002	3.29427e-06	0.000145357	ICE-like protease p20 domain containing protein, putative, expressed
Os05g42080	4.9901	0.00074051	0.00799924	expressed protein
Os05g42360	-2.73974	5.77106e-09	1.39544e-06	expressed protein
Os05g43660	-2.39327	0.00057171	0.0066847	expressed protein
Os05g44200	-1.19515	0.000208042	0.00313619	GDSL-like lipase/acylhydrolase, putative, expressed
Os05g45580	2.2727	1.54293e-05	0.000459458	expressed protein
Os05g47530	-0.486947	0.000730858	0.00794611	Divergent PAP2 family domain containing protein, expressed
Os05g47730	2.54045	1.04893e-05	0.000348394	LTPL153 - Protease inhibitor/seed storage/LTP family protein precursor, expressed
Os05g48060	-0.800698	2.56421e-05	0.000679854	phosphatidylserine synthase, putative, expressed
Os05g48230	-0.646748	0.000301159	0.00422902	expressed protein
Os05g48340	0.661406	0.000103477	0.00194865	proteasome-related, putative, expressed
Os05g48690	-0.619806	0.00058723	0.00678787	transcription factor like protein, putative, expressed
Os05g48890	-1.64792	3.24915e-09	8.5396e-07	fasciclin domain containing protein, expressed
Os05g48930	-1.72876	0.000307407	0.00430043	OsGrx_S2 - glutaredoxin subgroup III, expressed
Os05g49290	-0.810844	0.000694903	0.00770769	3-ketoacyl-CoA synthase, putative, expressed
Os05g49670	-1.67654	9.81083e-08	1.15184e-05	expressed protein
Os05g50750	-0.920217	0.000932329	0.00916411	AAA family ATPase, putative, expressed
Os05g50930	-0.956747	0.00104144	0.0099475	RNA polymerase sigma factor, putative, expressed
Os05g51470	-1.95671	2.41837e-07	2.24994e-05	2-aminoethanethiol dioxygenase, putative, expressed
Os05g51790	0.684547	1.46533e-06	7.77009e-05	RecF/RecN/SMC N terminal domain containing protein, expressed
Os06g03676	1.18025	0.000916354	0.00906605	CAMK_CAMK_like.6 - CAMK includes calcium/calmodulin depedent protein kinases, expressed
Os06g03820	-0.74498	0.000169516	0.00273259	expressed protein
Os06g03980	2.47049	0.000840173	0.00863749	expressed protein
Os06g04270	-0.698333	3.99378e-05	0.000954245	transketolase, chloroplast precursor, putative, expressed
Os06g04680	-1.22043	9.88655e-08	1.15184e-05	expressed protein
Os06g05880	-0.713018	2.30731e-05	0.000628274	profilin domain containing protein, expressed
Os06g06290	-1.25411	2.45763e-06	0.000116066	GDSL-like lipase/acylhydrolase, putative, expressed
Os06g07070	-0.849505	9.27882e-07	5.49906e-05	BRASSINOSTEROID INSENSITIVE 1-associated receptor kinase 1 precursor, putative, expressed
Os06g07080	0.486624	1.15312e-05	0.000374403	pre-mRNA-processing-splicing factor 8, putative, expressed
Os06g07220	4.35588	3.12624e-10	1.34986e-07	LTPL128 - Protease inhibitor/seed storage/LTP family protein precursor, expressed
Os06g08140	-0.709421	0.000308038	0.00430043	protein phosphatase 2C, putative, expressed
Os06g08280	0.92441	5.57588e-05	0.00122568	protein kinase domain containing protein, expressed
Os06g09180	-0.575914	0.000588394	0.00678787	OsMKK5 - putative MAPKK based on amino acid sequence homology, expressed
Os06g10200	1.01475	0.000125095	0.00218555	adenylate kinase, putative, expressed
Os06g10280	0.540779	0.000577578	0.00671593	CDP-alcohol phosphatidyltransferase, putative, expressed
Os06g10780	-2.46483	9.40924e-07	5.50055e-05	AP2 domain containing protein, expressed
Os06g11730	-1.26226	0.000597889	0.00687072	RNA recognition motif containing protein, putative, expressed
Os06g11990	-0.645404	0.000850941	0.00868909	expressed protein
Os06g12610	-1.25308	2.72589e-05	0.000710259	auxin efflux carrier component, putative, expressed
Os06g13020	1.21731	0.000464087	0.00574879	DNA polymerase lambda, putative, expressed
Os06g13720	1.89651	0.000424915	0.00539624	dehydrogenase E1 component domain containing protein, expressed
Os06g13760	-1.89639	5.9557e-05	0.00129972	glycosyl transferase 8 domain containing protein, putative, expressed
Os06g14030	-1.17001	0.000326609	0.00447871	potassium channel SKOR, putative, expressed
Os06g14460	1.95348	0.00041832	0.00532367	chromosome condensation protein like, putative, expressed
Os06g14540	1.48989	0.00020395	0.00310265	endoglucanase, putative, expressed
Os06g15680	-2.06159	0.000700206	0.00775228	cytochrome P450 71A6, putative, expressed
Os06g17020	-2.49917	0.000347744	0.0045998	anthocyanin 3-O-beta-glucosyltransferase, putative, expressed
Os06g19620	-0.540992	0.000121953	0.00216738	SFT2, putative, expressed
Os06g20310	1.13913	0.000804459	0.00836997	expressed protein
Os06g29844	-0.998156	0.000508017	0.00615423	MATE efflux family protein, putative, expressed
Os06g33549	0.763966	0.000564188	0.00664818	protein phosphatase 2C, putative, expressed
Os06g34120	-0.779269	0.00021694	0.00324717	GDSL-like lipase/acylhydrolase, putative, expressed
Os06g36650	3.4858	0.000719316	0.00786592	ABC transporter family protein, putative, expressed
Os06g37010	-0.950942	0.000719579	0.00786592	metal cation transporter, putative, expressed
Os06g37560	-1.26588	0.000739217	0.00799924	beta-galactosidase precursor, putative, expressed
Os06g37620	-0.686564	0.000246033	0.00361867	protein kinase family protein, putative, expressed
Os06g38970	-0.950256	6.99899e-10	2.48876e-07	expressed protein
Os06g38980	-0.912021	1.03543e-06	5.84971e-05	polyadenylate-binding protein, putative, expressed
Os06g39260	-2.06272	1.16365e-05	0.000374403	solute carrier family 35 member B1, putative, expressed
Os06g40360	-1.36117	1.6503e-05	0.000478899	OsFBL30 - F-box domain and LRR containing protein, expressed
Os06g40500	-2.17119	0.000326162	0.00447871	expressed protein
Os06g40630	-0.635606	0.000964069	0.00944537	SFT2, putative, expressed
Os06g41710	1.6453	3.35368e-05	0.000841203	CW-type Zinc Finger, putative, expressed
Os06g41770	-1.42677	3.28593e-07	2.61941e-05	bZIP transcription factor domain containing protein, expressed
Os06g43660	-1.12705	2.72067e-07	2.38354e-05	inorganic H+ pyrophosphatase, putative, expressed
Os06g44250	-2.42786	0.000792365	0.00832702	haemolysin-III, putative, expressed
Os06g45140	-1.66888	7.20615e-07	4.63417e-05	bZIP transcription factor domain containing protein, expressed
Os06g45480	-1.01282	1.71691e-05	0.000494226	hydrolase, putative, expressed
Os06g45710	1.47132	1.03309e-05	0.000345029	phosphoglycerate kinase protein, putative, expressed
Os06g45850	0.479365	0.000999282	0.00971981	OTU-like cysteine protease family protein, putative, expressed
Os06g46060	0.664415	0.000125069	0.00218555	expressed protein
Os06g46500	-1.11493	0.000487725	0.00599247	monocopper oxidase, putative, expressed
Os06g46970	-2.17706	3.81637e-08	5.3651e-06	wound induced protein, putative, expressed
Os06g48030	-0.949264	0.00100386	0.0097321	peroxidase precursor, putative, expressed
Os06g48160	-1.95508	3.65469e-06	0.000157804	glycosyl hydrolases family 16, putative, expressed
Os06g48570	-0.535945	0.000141	0.00236762	Ser/Thr protein phosphatase family protein, putative, expressed
Os06g49110	-0.643175	4.60914e-07	3.31693e-05	delta-aminolevulinic acid dehydratase, chloroplast precursor, putative, expressed
Os06g49120	-0.71297	0.000119513	0.00215016	Complex I intermediate-associated protein 30 domain containing protein, putative, expressed
Os06g49160	-0.810116	0.00026547	0.00382164	thylakoid lumenal 16.5 kDa protein, chloroplast precursor, putative, expressed
Os06g49770	-1.3209	7.91669e-05	0.00160991	LTPL86 - Protease inhibitor/seed storage/LTP family protein precursor, expressed
Os06g49790	-0.608114	2.26633e-08	3.51281e-06	acyltransferase, putative, expressed
Os06g50910	1.865	0.000366985	0.00481219	Phosphatidylinositol kinase and FAT containing domain protein, putative, expressed
Os06g51029	-0.601335	0.000227519	0.00336272	OsFtsH1 FtsH protease, homologue of AtFtsH1/5, expressed
Os06g51084	0.602158	0.000270715	0.0038871	1,4-alpha-glucan-branching enzyme, chloroplast precursor, putative, expressed
Os06g51510	-0.685625	2.97094e-08	4.44818e-06	expressed protein
Os07g01440	-4.66235	2.10899e-05	0.000584811	plastocyanin-like domain containing protein, putative, expressed
Os07g03120	-1.72161	1.58299e-08	2.74002e-06	expressed protein
Os07g04020	-0.869695	5.67842e-06	0.000221459	expressed protein
Os07g04150	-1.33484	6.17476e-05	0.00133309	stress-induced protein, putative, expressed
Os07g06970	0.83311	0.000787076	0.00832702	HEN1, putative, expressed
Os07g06980	0.582052	0.000138481	0.00233832	histone deacetylase, putative, expressed
Os07g06990	-0.852797	7.15744e-06	0.00026544	expressed protein
Os07g07000	-0.893918	2.21516e-06	0.000106275	syntaxin, putative, expressed
Os07g07230	-0.602224	8.02211e-05	0.00161109	protein kinase, putative, expressed
Os07g07540	-1.06896	9.46332e-07	5.50055e-05	SHOOT1 protein, putative, expressed
Os07g09060	-0.564334	0.000126697	0.00220716	aldehyde dehydrogenase, putative, expressed
Os07g09400	0.821235	2.63336e-07	2.36493e-05	RNA ligase isoform 1, putative, expressed
Os07g09600	-0.59464	7.93637e-05	0.00160991	vesicle-associated membrane protein, putative, expressed
Os07g10840	3.87496	2.91358e-06	0.000132521	uncharacterized glycosyltransferase, putative, expressed
Os07g11070	-0.798358	0.000113618	0.00206874	DUF630/DUF632 domains containing protein, putative, expressed
Os07g14650	-0.679718	0.000719505	0.00786592	expressed protein
Os07g14700	-1.30813	4.29692e-06	0.000179137	harpin-induced protein 1 domain containing protein, expressed
Os07g14850	-1.11835	4.44362e-08	6.10493e-06	CESA6 - cellulose synthase, expressed
Os07g15320	-4.23768	0.000286927	0.0040826	leaf senescence related protein, putative, expressed
Os07g15370	-2.13338	0.000100481	0.0019041	metal transporter Nramp6, putative, expressed
Os07g17330	-1.34167	7.49176e-07	4.76713e-05	B12D protein, putative, expressed
Os07g23550	-0.558662	0.000481438	0.00592727	expressed protein
Os07g27810	-0.957527	0.000885993	0.00889234	fiber protein Fb34, putative, expressed
Os07g30820	0.792903	0.000337423	0.0045183	zinc finger family protein, putative, expressed
Os07g32570	-2.86288	6.76912e-06	0.000252589	OsAPRL1 adenosine 5'-phosphosulfate reductase-like OsAPRL1, expressed
Os07g34598	1.24054	8.34581e-06	0.0003003	tyrosyl-DNA phosphodiesterase 1, putative, expressed
Os07g35140	-1.40585	0.000408336	0.0052376	receptor-like serine-threonine protein kinase, putative, expressed
Os07g35330	-2.20009	4.22275e-06	0.000177267	TKL_IRAK_DUF26-lc.13 - DUF26 kinases have homology to DUF26 containing loci, expressed
Os07g35750	-3.04647	9.50477e-05	0.0018326	TKL_IRAK_DUF26-ld.3 - DUF26 kinases have homology to DUF26 containing loci, expressed
Os07g36450	1.28094	0.000265155	0.00382164	PPR repeat domain containing protein, putative, expressed
Os07g38630	-2.18893	5.01676e-07	3.52631e-05	expressed protein
Os07g38730	-1.1026	1.06948e-05	0.00035328	tubulin/FtsZ domain containing protein, putative, expressed
Os07g39280	-0.495282	0.000214443	0.00322465	transporter-related, putative, expressed
Os07g39510	-0.554456	0.000782233	0.00829579	yippee zinc-binding protein, putative, expressed
Os07g39520	-1.08194	0.000153791	0.00252627	STE_PAK_Ste20_Slob_Wnk.5 - STE kinases include homologs to sterile 7, sterile 11 and sterile 20 from yeast, expressed
Os07g43170	-1.0104	3.40693e-05	0.000851029	adenylate kinase, putative, expressed
Os07g43900	-0.906627	4.18473e-07	3.07784e-05	protein kinase domain containing protein, expressed
Os07g43990	-0.772076	1.43272e-05	0.000435216	expressed protein
Os07g44350	-0.753965	0.000173798	0.00277912	sec20 domain containing protein, expressed
Os07g48390	-1.96828	0.000129789	0.00224165	proline-rich protein, putative, expressed
Os07g49250	-1.49415	0.000793443	0.00832702	thiamine pyrophosphate enzyme, C-terminal TPP binding domain containing protein, expressed
Os07g49460	0.930665	0.000156937	0.00256401	response regulator receiver domain containing protein, expressed
Os08g01380	-0.89387	0.000740166	0.00799924	2Fe-2S iron-sulfur cluster binding domain containing protein, expressed
Os08g02070	1.1233	0.000760844	0.00815804	OsMADS26 - MADS-box family gene with MIKCc type-box, expressed
Os08g02130	0.832295	0.000577715	0.00671593	RNA recognition motif containing protein, putative, expressed
Os08g02420	-0.808813	2.5097e-05	0.000668333	OsCML7 - Calmodulin-related calcium sensor protein, expressed
Os08g03370	-1.22082	1.19106e-08	2.18181e-06	Divergent PAP2 family domain containing protein, expressed
Os08g03610	-1.74794	3.12981e-07	2.61941e-05	LSD1 zinc finger domain containing protein, expressed
Os08g04630	-0.544319	0.000801284	0.00835257	external NADH-ubiquinone oxidoreductase 1, mitochondrial precursor, putative, expressed
Os08g06110	-0.643013	1.10443e-05	0.000362841	MYB family transcription factor, putative, expressed
Os08g07840	1.41085	9.54367e-06	0.000327792	PolI-like DNA polymerase, putative, expressed
Os08g08110	-0.702627	0.000389265	0.00503878	diacylglycerol kinase, putative, expressed
Os08g09270	0.843609	0.000339563	0.00453126	pentatricopeptide, putative, expressed
Os08g14620	-0.392057	0.000849675	0.00868909	expressed protein
Os08g17160	-2.33521	2.73816e-06	0.000126353	plastocyanin-like domain containing protein, putative, expressed
Os08g25430	1.19438	0.000185268	0.00291669	cysteine-rich receptor-like protein kinase 35 precursor, putative, expressed
Os08g29370	-0.864336	1.61302e-07	1.70728e-05	peptidyl-prolyl cis-trans isomerase, chloroplast precursor, putative, expressed
Os08g30900	1.51628	5.18377e-05	0.00115631	YDG/SRA domain containing protein, expressed
Os08g34150	-1.21583	0.00018964	0.0029622	OsTIL-2 Temperature-induced lipocalin-2, expressed
Os08g34190	-1.09912	6.25167e-05	0.00133583	stromal cell-derived factor 2-like protein precursor, putative, expressed
Os08g34800	-3.04284	0.000392108	0.00506473	expressed protein
Os08g35110	-2.70982	1.81655e-06	9.15085e-05	OsSAUR33 - Auxin-responsive SAUR gene family member, expressed
Os08g35160	-1.86152	0.000124292	0.00218415	heat shock protein DnaJ, putative, expressed
Os08g36480	-2.34784	0.000498066	0.00607019	nitrate reductase, putative, expressed
Os08g37432	-2.02684	0.000352512	0.00464256	MATE efflux family protein, putative, expressed
Os08g37960	0.596252	7.66451e-05	0.00158328	RNA recognition motif containing protein, expressed
Os08g38310	2.01621	0.000417279	0.00532163	expressed protein
Os08g39630	-1.54342	0.000716701	0.00786592	helix-loop-helix DNA-binding domain containing protein, expressed
Os08g41340	-1.1385	1.65318e-07	1.70728e-05	ras-related protein, putative, expressed
Os08g42030	-1.17627	2.60106e-06	0.000120949	peroxidase precursor, putative, expressed
Os08g42040	-1.23992	0.000194398	0.0029978	LTPL80 - Protease inhibitor/seed storage/LTP family protein precursor, expressed
Os08g42470	1.8168	0.000878886	0.00885478	BEE 1, putative, expressed
Os08g45150	-0.488224	0.000547232	0.00648631	GDSL-like lipase/acylhydrolase, putative, expressed
Os08g45160	-0.538912	0.000151826	0.00250079	TENA/THI-4 family protein, putative, expressed
Os09g02180	4.66195	2.1521e-05	0.000594039	expressed protein
Os09g04160	2.10518	1.66633e-07	1.70728e-05	expressed protein
Os09g05020	-0.872847	1.5586e-05	0.000459597	tyrosine phosphatase family protein, putative, expressed
Os09g05030	-0.586108	0.000909724	0.00902376	armadillo/beta-catenin-like repeat family protein, expressed
Os09g06230	-0.783084	2.75837e-05	0.000715636	serine/threonine-protein kinase 16, putative, expressed
Os09g13920	-1.44716	2.89701e-05	0.000742051	expressed protein
Os09g20090	-1.47334	0.000164403	0.00266438	L-ascorbate oxidase precursor, putative, expressed
Os09g24810	-1.99637	0.00100012	0.00971981	ZF-HD protein dimerisation region containing protein, expressed
Os09g25934	1.01808	3.28513e-07	2.61941e-05	expressed protein
Os09g26420	-0.587046	0.000149086	0.0024759	AP2 domain containing protein, expressed
Os09g29830	1.32801	9.08075e-07	5.43496e-05	helix-loop-helix DNA-binding domain containing protein, expressed
Os09g30200	1.33915	0.000789882	0.00832702	ATP binding protein, putative, expressed
Os09g30486	-1.37165	0.00104153	0.0099475	fasciclin domain containing protein, expressed
Os09g31430	1.17611	7.64239e-05	0.00158328	Os9bglu30 - beta-glucosidase, similar to Os4bglu12 exoglucanase, expressed
Os09g32080	-1.06442	0.000207677	0.00313619	CHIT13 - Chitinase family protein precursor, expressed
Os09g32510	-1.3773	7.62306e-10	2.56008e-07	BHLH transcription factor, putative, expressed
Os09g35630	-1.29571	4.07131e-05	0.000968939	BAG domain-containing protein, putative, expressed
Os09g35730	-0.759134	1.59501e-06	8.38421e-05	OsRhmbd16 - Putative Rhomboid homologue, expressed
Os09g35880	-0.46325	0.0010046	0.0097321	B-box zinc finger family protein, putative, expressed
Os09g36600	-1.7161	7.73766e-06	0.0002825	nodulin, putative, expressed
Os09g37040	1.73546	0.000402141	0.00518325	DUF630/DUF632 domains containing protein, putative, expressed
Os09g37340	-0.747976	0.000903778	0.00898576	expressed protein
Os09g38040	-0.686796	1.65575e-05	0.000478899	hydrolase, NUDIX family protein, expressed
Os09g38530	-0.794158	0.000113352	0.00206874	transmembrane 9 superfamily member, putative, expressed
Os09g38750	-0.649954	4.80072e-05	0.00109428	expressed protein
Os09g38777	0.749275	0.000362034	0.0047576	MOSC domain-containing protein, mitochondrial precursor, putative, expressed
Os09g39020	1.47348	0.000301523	0.00422902	N-rich protein, putative, expressed
Os09g39440	-0.699948	0.000147289	0.00245956	inosine-uridine preferring nucleoside hydrolase family protein, putative, expressed
Os10g03950	-2.70804	0.000920999	0.00909712	legume lectins beta domain containing protein, putative, expressed
Os10g05950	-1.98483	0.000336725	0.0045183	POEI11 - Pollen Ole e I allergen and extensin family protein precursor, expressed
Os10g06610	0.860656	0.000631367	0.00712055	expressed protein
Os10g06630	-1.87574	9.80888e-07	5.64711e-05	peptidyl-prolyl cis-trans isomerase, putative, expressed
Os10g07229	-1.21542	0.0010357	0.00994606	dehydrogenase, putative, expressed
Os10g10180	-1.00224	4.96125e-05	0.00111079	methyltransferase domain containing protein, putative, expressed
Os10g10190	-0.697929	3.24934e-05	0.000818429	ATP-binding region, ATPase-like domain containing protein, expressed
Os10g19200	-2.43862	6.02111e-21	3.63976e-17	vegetative cell wall protein gp1 precursor, putative, expressed
Os10g25674	-1.62226	1.75907e-05	0.000503961	mps one binder kinase activator-like 1A, putative, expressed
Os10g26680	-0.751169	0.000193414	0.00299026	pectinesterase, putative, expressed
Os10g29470	-1.48891	3.80447e-05	0.000919921	dehydrogenase, putative, expressed
Os10g29800	-1.03705	0.000863405	0.00874815	expressed protein
Os10g31856	1.00526	1.58645e-08	2.74002e-06	midasin-related, putative, expressed
Os10g31910	-1.01745	0.000323036	0.00445834	pectate lyase precursor, putative, expressed
Os10g32540	0.930433	8.02797e-09	1.67342e-06	SAP domain containing protein, expressed
Os10g33930	-0.63064	4.64414e-06	0.000187159	DUF1336 domain containing protein, expressed
Os10g35370	-1.01011	3.96592e-06	0.00016765	oxidoreductase, short chain dehydrogenase/reductase family domain containing family, expressed
Os10g35730	1.55243	1.45399e-06	7.77009e-05	pentatricopeptide repeat domain containing protein, putative, expressed
Os10g35840	-0.819812	0.000406877	0.00523313	shikimate/quinate 5-dehydrogenase, putative, expressed
Os10g36180	4.93085	9.25812e-05	0.00179376	expressed protein
Os10g36400	-0.85102	0.000118768	0.00214317	GIL1, putative, expressed
Os10g37240	-0.616642	0.000165499	0.00267498	expressed protein
Os10g37660	1.66678	6.33984e-07	4.30611e-05	trehalase precursor, putative, expressed
Os10g38590	-1.07511	0.000580727	0.00673799	glutathione S-transferase, N-terminal domain containing protein, expressed
Os10g39170	-1.48242	1.16664e-09	3.71177e-07	peroxidase precursor, putative, expressed
Os10g39440	-0.682344	0.000262919	0.00381138	transporter family protein, putative, expressed
Os10g40430	-3.89253	1.69006e-08	2.8379e-06	LTPL139 - Protease inhibitor/seed storage/LTP family protein precursor, expressed
Os10g40510	-3.0058	3.22607e-07	2.61941e-05	LTPL144 - Protease inhibitor/seed storage/LTP family protein precursor, expressed
Os10g40520	-2.44929	2.18002e-08	3.46795e-06	LTPL145 - Protease inhibitor/seed storage/LTP family protein precursor, expressed
Os10g40530	-2.1504	6.58236e-09	1.5304e-06	LTPL146 - Protease inhibitor/seed storage/LTP family protein precursor, expressed
Os10g40614	-2.44982	5.98892e-05	0.00130227	LTPL147 - Protease inhibitor/seed storage/LTP family protein precursor, expressed
Os10g40660	-1.69599	8.4964e-06	0.00030391	ZOS10-07 - C2H2 zinc finger protein, expressed
Os10g40740	-2.28535	0.000192447	0.00298292	helix-loop-helix DNA-binding domain containing protein, expressed
Os10g41780	-0.503019	0.000544932	0.00647174	chlorophyllide a oxygenase, chloroplast precursor, putative, expressed
Os10g42299	-1.1084	0.000122916	0.00216738	mitochondrial carrier protein, putative, expressed
Os11g01610	-1.49067	5.47103e-06	0.000214756	prenylated rab acceptor, putative, expressed
Os11g05050	-0.738075	0.000608951	0.00690639	stem-specific protein TSJT1, putative, expressed
Os11g05100	-0.928056	5.25628e-05	0.00116817	nucleolar GTPase, putative, expressed
Os11g10460	-1.0987	0.000290691	0.00412026	peroxidase precursor, putative, expressed
Os11g11020	0.615817	0.000863222	0.00874815	DAG protein, chloroplast precursor, putative, expressed
Os11g14240	2.932	0.000218214	0.00325301	expressed protein
Os11g16550	-1.06743	1.37056e-05	0.000424873	uncharacterized protein ycf53, putative, expressed
Os11g24060	3.09768	0.000145263	0.00243244	permease domain containing protein, putative, expressed
Os11g26570	5.66916	3.61398e-05	0.000888801	dehydrin, putative, expressed
Os11g26760	5.07724	0.000199151	0.0030555	dehydrin, putative, expressed
Os11g26780	5.46315	2.06662e-05	0.000577106	dehydrin, putative, expressed
Os11g26790	6.66044	2.20887e-05	0.000606937	dehydrin, putative, expressed
Os11g26850	-0.640846	0.000247556	0.00363223	erythronate-4-phosphate dehydrogenase, putative, expressed
Os11g26860	-0.666103	0.000408958	0.0052376	serine hydroxymethyltransferase, mitochondrial precursor, putative, expressed
Os11g30484	0.883723	0.000331054	0.00451439	ZOS11-03 - C2H2 zinc finger protein, expressed
Os11g30500	2.3495	1.65316e-06	8.61334e-05	HVA22, putative, expressed
Os11g31900	-1.65817	2.6603e-07	2.36493e-05	acyl carrier protein, putative, expressed
Os11g32270	0.981066	0.00104358	0.00995025	N-rich protein, putative, expressed
Os11g32500	-0.941929	3.93506e-05	0.000943945	rubredoxin family protein, putative, expressed
Os11g34190	0.585521	0.000344229	0.00458052	expressed protein
Os11g34360	-0.607515	0.000490465	0.00600174	lung seven transmembrane domain containing protein, putative, expressed
Os11g35050	1.75283	7.14332e-05	0.00149417	expressed protein
Os11g35060	1.51087	0.00033617	0.0045183	agenet domain containing protein, expressed
Os11g37260	1.4645	0.000133074	0.0022724	SEY1, putative, expressed
Os11g38790	-1.79851	4.18477e-05	0.000984317	expressed protein
Os11g39020	-0.751975	0.000876015	0.00884058	ABC transporter, ATP-binding protein, putative, expressed
Os11g41875	-0.618459	0.00102815	0.00991254	membrane protein, putative, expressed
Os11g43980	-1.36756	0.000185278	0.00291669	peroxidase precursor, putative, expressed
Os11g47570	-1.44712	0.000287032	0.0040826	glycosyl hydrolase, putative, expressed
Os11g48020	0.612899	0.0010453	0.00995093	fatty acid hydroxylase, putative, expressed
Os12g01449	-1.32961	4.65892e-05	0.00107084	chloroplast unusual positioning protein, putative, expressed
Os12g01530	1.68047	2.59749e-06	0.000120949	ferritin-1, chloroplast precursor, putative, expressed
Os12g01940	0.739916	0.000442884	0.00557757	expressed protein
Os12g05410	0.386461	0.00103656	0.00994606	G10 protein, putative, expressed
Os12g06660	-2.58623	1.02888e-08	2.00632e-06	actin, putative, expressed
Os12g07880	1.24758	9.09767e-06	0.000319741	dynamin family protein, putative, expressed
Os12g07950	0.921988	7.2755e-05	0.00151657	transcriptional regulator Sir2 family protein, putative, expressed
Os12g08200	-1.19489	0.000516106	0.00623972	expressed protein
Os12g08770	-0.946262	0.000451813	0.00563136	photosystem I reaction center subunit N, chloroplast precursor, putative, expressed
Os12g13380	-0.644598	0.000646903	0.00722833	adenylate kinase, putative, expressed
Os12g19040	1.22107	3.50045e-05	0.00087079	expressed protein
Os12g19470	-1.3193	1.8286e-05	0.00052141	ribulose bisphosphate carboxylase small chain, chloroplast precursor, putative, expressed
Os12g25120	-1.11847	1.7192e-07	1.73209e-05	core histone H2A/H2B/H3/H4, putative, expressed
Os12g25690	-1.15843	2.84186e-05	0.000731022	UDP-glucose 6-dehydrogenase, putative, expressed
Os12g26880	-2.13941	0.000112659	0.00206371	plastocyanin-like domain containing protein, putative, expressed
Os12g27520	-0.436557	0.000277929	0.00397182	serine/threonine-protein kinase AFC2, putative, expressed
Os12g32760	-1.618	0.000844	0.00866211	transporter family protein, putative, expressed
Os12g35320	-0.552545	0.000831797	0.00858057	RING finger and CHY zinc finger domain-containing protein 1, putative, expressed
Os12g35670	-1.36303	2.8319e-07	2.44555e-05	RALFL4 - Rapid ALkalinization Factor RALF family protein precursor, expressed
Os12g37840	-0.756137	1.29577e-06	7.12087e-05	boron transporter protein, putative, expressed
Os12g39830	2.45294	0.000104049	0.00195335	cyclin, putative, expressed
Os12g40790	0.891038	4.38977e-06	0.000181188	zinc finger family protein, putative, expressed
Os12g41590	-1.27235	2.48361e-05	0.000664312	oxidoreductase, short chain dehydrogenase/reductase family domain containing protein, expressed
Os12g42230	0.683254	0.000265523	0.00382164	transketolase, putative, expressed
Os12g43590	1.12051	0.0006046	0.00689255	FAD dependent oxidoreductase domain containing protein, expressed
Os12g44380	-0.599535	1.01652e-05	0.000341417	sucrose transporter, putativ, expressed

## Sheet: DEGs IAC-STRvsIRR
IAC ST vs IR#1530	log2Fold Change	pvalue	padj	ID		Bingo GO enrichment								Bingo GO enrichment
Os01g01340	-1.68236	0.00057752	0.0032355	light-induced protein 1-like, putative, expressed		UP								DOWN
Os01g01620	-1.00215	0.000129091	0.00102007	kinase, pfkB family, putative, expressed		GO-ID	p-value	corr p-value	x	n	Description	Genes in test set		GO-ID	p-value	corr p-value	x	n	Description	Genes in test set
Os01g01660	-1.74415	0.00173173	0.00754744	isoflavone reductase, putative, expressed		3006	2.295e-17	3.3392e-14	56	827	developmental process involved in reproduction	LOC_OS12G42230|LOC_OS03G58070|LOC_OS01G62900|LOC_OS06G45590|LOC_OS08G39890|LOC_OS07G12630|LOC_OS04G47700|LOC_OS05G08990|LOC_OS05G25850|LOC_OS02G54490|LOC_OS02G12570|LOC_OS08G07890|LOC_OS07G07680|LOC_OS03G32526|LOC_OS12G20324|LOC_OS03G09250|LOC_OS09G30412|LOC_OS01G34350|LOC_OS03G43890|LOC_OS07G07974|LOC_OS11G30500|LOC_OS03G17690|LOC_OS06G11320|LOC_OS06G10230|LOC_OS09G30418|LOC_OS01G50910|LOC_OS06G…		15979	1.1705e-20	1.9582e-17	39	222	photosynthesis	LOC_OS03G16050|LOC_OS08G44680|LOC_OS04G38410|LOC_OS02G52650|LOC_OS03G39610|LOC_OS02G15750|LOC_OS07G38960|LOC_OS07G32880|LOC_OS06G40080|LOC_OS12G08770|LOC_OS07G37550|LOC_OS01G39960|LOC_OS11G13890|LOC_OS07G36080|LOC_OS02G10390|LOC_OS03G22370|LOC_OS07G05360|LOC_OS01G17170|LOC_OS08G44000|LOC_OS07G05480|LOC_OS08G40160|LOC_OS06G01850|LOC_OS05G50550|LOC_OS07G25430|LOC_OS03G03949|LOC_OS08G02630|LOC_OS06G…
Os01g02000	-2.93502	1.3611e-06	3.14039e-05	phosphate transporter 1, putative, expressed		22414	8.1757e-17	3.568e-14	63	1054	reproductive process	LOC_OS12G42230|LOC_OS03G58070|LOC_OS01G62900|LOC_OS06G45590|LOC_OS08G39890|LOC_OS10G40700|LOC_OS07G12630|LOC_OS04G47700|LOC_OS05G08990|LOC_OS05G25850|LOC_OS02G54490|LOC_OS02G12570|LOC_OS08G07890|LOC_OS04G30790|LOC_OS02G53680|LOC_OS07G07680|LOC_OS03G32526|LOC_OS12G20324|LOC_OS03G09250|LOC_OS09G30412|LOC_OS01G34350|LOC_OS03G43890|LOC_OS07G07974|LOC_OS11G30500|LOC_OS03G17690|LOC_OS06G11320|LOC_OS06G…		50896	1.6377e-15	1.37e-12	201	4402	response to stimulus	LOC_OS09G26900|LOC_OS05G05160|LOC_OS02G14160|LOC_OS08G06640|LOC_OS04G02910|LOC_OS01G61970|LOC_OS01G07770|LOC_OS03G03910|LOC_OS01G27260|LOC_OS01G13770|LOC_OS05G04510|LOC_OS02G38480|LOC_OS06G01210|LOC_OS01G51120|LOC_OS06G04270|LOC_OS12G43550|LOC_OS07G44040|LOC_OS08G06630|LOC_OS06G51029|LOC_OS03G38330|LOC_OS09G36600|LOC_OS06G40370|LOC_OS05G22730|LOC_OS02G51470|LOC_OS02G09810|LOC_OS06G38980|LOC_OS02G…
Os01g02870	-1.87641	2.9197e-05	0.000340069	auxin-induced protein 5NG4, putative, expressed		9791	9.0723e-17	3.568e-14	56	853	post-embryonic development	LOC_OS01G51890|LOC_OS03G58070|LOC_OS01G62900|LOC_OS12G32986|LOC_OS06G45590|LOC_OS08G39890|LOC_OS07G12630|LOC_OS05G08990|LOC_OS05G25850|LOC_OS02G54490|LOC_OS02G12570|LOC_OS08G07890|LOC_OS03G61120|LOC_OS07G07680|LOC_OS03G09250|LOC_OS09G30412|LOC_OS01G34350|LOC_OS03G43890|LOC_OS07G07974|LOC_OS11G30500|LOC_OS03G17690|LOC_OS06G11320|LOC_OS06G10230|LOC_OS09G30418|LOC_OS01G50910|LOC_OS06G12530|LOC_OS09G…		19684	2.1312e-13	1.1885e-10	24	134	photosynthesis, light reaction	LOC_OS03G16050|LOC_OS03G03949|LOC_OS04G38410|LOC_OS02G52650|LOC_OS06G21590|LOC_OS03G39610|LOC_OS02G15750|LOC_OS07G38960|LOC_OS03G14040|LOC_OS07G32880|LOC_OS12G08770|LOC_OS07G37240|LOC_OS09G30340|LOC_OS07G37550|LOC_OS01G64960|LOC_OS01G39960|LOC_OS11G13890|LOC_OS02G10390|LOC_OS08G01380|LOC_OS02G51470|LOC_OS08G33820|LOC_OS08G44000|LOC_OS04G33830|LOC_OS06G01850
Os01g02930	-4.61814	0.000448307	0.00267524	glycosyltransferase protein, putative, expressed		3	9.8091e-17	3.568e-14	63	1058	reproduction	LOC_OS12G42230|LOC_OS03G58070|LOC_OS01G62900|LOC_OS06G45590|LOC_OS08G39890|LOC_OS10G40700|LOC_OS07G12630|LOC_OS04G47700|LOC_OS05G08990|LOC_OS05G25850|LOC_OS02G54490|LOC_OS02G12570|LOC_OS08G07890|LOC_OS04G30790|LOC_OS02G53680|LOC_OS07G07680|LOC_OS03G32526|LOC_OS12G20324|LOC_OS03G09250|LOC_OS09G30412|LOC_OS01G34350|LOC_OS03G43890|LOC_OS07G07974|LOC_OS11G30500|LOC_OS03G17690|LOC_OS06G11320|LOC_OS06G…		9765	2.1739e-12	9.0923e-10	13	34	photosynthesis, light harvesting	LOC_OS04G38410|LOC_OS02G52650|LOC_OS06G21590|LOC_OS03G39610|LOC_OS07G38960|LOC_OS03G14040|LOC_OS07G37240|LOC_OS07G37550|LOC_OS01G39960|LOC_OS11G13890|LOC_OS02G10390|LOC_OS08G33820|LOC_OS04G33830
Os01g03690	-2.36499	0.000167508	0.00125435	TKL_IRAK_DUF26-lg.1 - DUF26 kinases have homology to DUF26 containing loci, expressed		48856	1.8459e-16	5.2226e-14	84	1755	anatomical structure development	LOC_OS01G51890|LOC_OS12G42230|LOC_OS03G58070|LOC_OS01G62900|LOC_OS12G32986|LOC_OS06G45590|LOC_OS08G39890|LOC_OS07G12630|LOC_OS04G47700|LOC_OS05G08990|LOC_OS05G25850|LOC_OS02G54490|LOC_OS12G10670|LOC_OS02G12570|LOC_OS08G07890|LOC_OS07G08170|LOC_OS04G30790|LOC_OS02G53680|LOC_OS03G61120|LOC_OS07G07680|LOC_OS03G32526|LOC_OS12G20324|LOC_OS03G09250|LOC_OS07G47100|LOC_OS09G30412|LOC_OS01G34350|LOC_OS07G…		42221	4.28e-12	1.4321e-09	98	1749	response to chemical	LOC_OS09G26900|LOC_OS06G06980|LOC_OS02G51860|LOC_OS05G09480|LOC_OS01G51410|LOC_OS08G06640|LOC_OS01G61970|LOC_OS03G03910|LOC_OS01G27260|LOC_OS12G31850|LOC_OS08G37432|LOC_OS01G64970|LOC_OS03G12910|LOC_OS05G04510|LOC_OS06G01210|LOC_OS05G35410|LOC_OS07G07000|LOC_OS01G74650|LOC_OS06G04270|LOC_OS09G32080|LOC_OS03G37640|LOC_OS05G41640|LOC_OS02G45070|LOC_OS11G31190|LOC_OS12G37840|LOC_OS09G35910|LOC_OS08G…
Os01g04160	0.831416	0.000299208	0.00194105	expressed protein		32502	2.4277e-16	5.2226e-14	85	1798	developmental process	LOC_OS01G51890|LOC_OS12G42230|LOC_OS03G58070|LOC_OS01G62900|LOC_OS12G32986|LOC_OS06G45590|LOC_OS08G39890|LOC_OS07G12630|LOC_OS04G47700|LOC_OS05G08990|LOC_OS05G25850|LOC_OS02G54490|LOC_OS12G10670|LOC_OS02G12570|LOC_OS08G07890|LOC_OS07G08170|LOC_OS04G30790|LOC_OS02G53680|LOC_OS03G61120|LOC_OS07G07680|LOC_OS03G32526|LOC_OS12G20324|LOC_OS03G09250|LOC_OS07G47100|LOC_OS09G30412|LOC_OS01G34350|LOC_OS07G…		9628	2.8075e-11	7.8284e-09	84	1443	response to abiotic stimulus	LOC_OS11G02440|LOC_OS08G06640|LOC_OS11G08300|LOC_OS03G52840|LOC_OS03G03910|LOC_OS05G23470|LOC_OS01G13770|LOC_OS03G12910|LOC_OS11G13890|LOC_OS05G04510|LOC_OS12G02370|LOC_OS03G20170|LOC_OS02G38480|LOC_OS06G01210|LOC_OS02G02410|LOC_OS01G51120|LOC_OS02G50620|LOC_OS06G04270|LOC_OS03G43840|LOC_OS04G42340|LOC_OS07G49250|LOC_OS08G06630|LOC_OS06G21590|LOC_OS09G32080|LOC_OS03G37640|LOC_OS05G41640|LOC_OS06G…
Os01g04280	-3.47257	0.000414465	0.00253073	calmodulin binding protein, putative, expressed		16070	2.7946e-16	5.2226e-14	51	736	RNA metabolic process	LOC_OS01G48720|LOC_OS03G52640|LOC_OS05G22260|LOC_OS11G45250|LOC_OS05G08990|LOC_OS04G54840|LOC_OS04G02870|LOC_OS02G12570|LOC_OS03G60910|LOC_OS02G05880|LOC_OS11G11070|LOC_OS01G34350|LOC_OS09G24954|LOC_OS05G34790|LOC_OS06G29430|LOC_OS02G45110|LOC_OS09G12290|LOC_OS01G44230|LOC_OS07G37640|LOC_OS04G51280|LOC_OS04G40840|LOC_OS03G23935|LOC_OS01G16870|LOC_OS01G35170|LOC_OS11G18830|LOC_OS02G40460|LOC_OS09G…		51179	6.6936e-11	1.5998e-08	117	2358	localization	LOC_OS01G02000|LOC_OS05G39610|LOC_OS09G26900|LOC_OS11G47710|LOC_OS05G43790|LOC_OS12G31850|LOC_OS03G01290|LOC_OS05G19040|LOC_OS08G37432|LOC_OS01G13770|LOC_OS03G63420|LOC_OS08G09190|LOC_OS04G31924|LOC_OS10G41190|LOC_OS02G38480|LOC_OS06G07830|LOC_OS05G35410|LOC_OS07G07000|LOC_OS01G51120|LOC_OS12G43550|LOC_OS07G44040|LOC_OS03G03500|LOC_OS12G23280|LOC_OS03G37640|LOC_OS01G60230|LOC_OS10G40430|LOC_OS03G…
Os01g04600	1.04516	5.42451e-05	0.000533189	expressed protein		6396	2.8715e-16	5.2226e-14	38	413	RNA processing	LOC_OS03G52640|LOC_OS02G14780|LOC_OS05G22260|LOC_OS11G45250|LOC_OS04G54840|LOC_OS04G02870|LOC_OS02G12570|LOC_OS05G49230|LOC_OS04G06770|LOC_OS03G01110|LOC_OS02G03440|LOC_OS02G05880|LOC_OS11G11070|LOC_OS01G53890|LOC_OS01G34350|LOC_OS07G44970|LOC_OS07G09400|LOC_OS07G06970|LOC_OS09G24954|LOC_OS03G18720|LOC_OS06G29430|LOC_OS08G02130|LOC_OS03G17710|LOC_OS07G37640|LOC_OS04G51280|LOC_OS04G40840|LOC_OS03G…		51234	1.5327e-10	3.2052e-08	114	2305	establishment of localization	LOC_OS01G02000|LOC_OS05G39610|LOC_OS09G26900|LOC_OS11G47710|LOC_OS05G43790|LOC_OS12G31850|LOC_OS03G01290|LOC_OS05G19040|LOC_OS08G37432|LOC_OS01G13770|LOC_OS03G63420|LOC_OS08G09190|LOC_OS04G31924|LOC_OS10G41190|LOC_OS02G38480|LOC_OS06G07830|LOC_OS05G35410|LOC_OS07G07000|LOC_OS01G51120|LOC_OS12G43550|LOC_OS07G44040|LOC_OS03G03500|LOC_OS12G23280|LOC_OS03G37640|LOC_OS01G60230|LOC_OS10G40430|LOC_OS03G…
Os01g04650	-0.783376	1.38169e-05	0.000193818	PB1 domain containing protein, expressed		7275	4.6561e-16	7.5273e-14	77	1543	multicellular organism development	LOC_OS01G51890|LOC_OS03G58070|LOC_OS01G62900|LOC_OS12G32986|LOC_OS06G45590|LOC_OS08G39890|LOC_OS07G12630|LOC_OS04G47700|LOC_OS05G08990|LOC_OS05G25850|LOC_OS02G54490|LOC_OS02G12570|LOC_OS08G07890|LOC_OS04G30790|LOC_OS02G53680|LOC_OS03G61120|LOC_OS07G07680|LOC_OS03G32526|LOC_OS12G20324|LOC_OS03G09250|LOC_OS07G47100|LOC_OS09G30412|LOC_OS01G34350|LOC_OS07G47820|LOC_OS03G43890|LOC_OS07G07974|LOC_OS11G…		6810	3.849e-10	7.1549e-08	112	2284	transport	LOC_OS01G02000|LOC_OS05G39610|LOC_OS09G26900|LOC_OS11G47710|LOC_OS05G43790|LOC_OS12G31850|LOC_OS03G01290|LOC_OS05G19040|LOC_OS08G37432|LOC_OS01G13770|LOC_OS03G63420|LOC_OS08G09190|LOC_OS04G31924|LOC_OS10G41190|LOC_OS02G38480|LOC_OS06G07830|LOC_OS05G35410|LOC_OS07G07000|LOC_OS01G51120|LOC_OS12G43550|LOC_OS07G44040|LOC_OS03G03500|LOC_OS12G23280|LOC_OS03G37640|LOC_OS01G60230|LOC_OS10G40430|LOC_OS05G…
Os01g04660	2.08331	0.00172434	0.00753698	lipid phosphatase protein, putative, expressed		61458	4.0434e-15	5.3484e-13	47	676	reproductive system development	LOC_OS09G21510|LOC_OS01G04600|LOC_OS03G58070|LOC_OS01G62900|LOC_OS06G45590|LOC_OS08G39890|LOC_OS07G12630|LOC_OS05G08990|LOC_OS05G25850|LOC_OS02G54490|LOC_OS09G07360|LOC_OS02G12570|LOC_OS03G10990|LOC_OS05G46480|LOC_OS04G49980|LOC_OS04G06770|LOC_OS08G07890|LOC_OS07G41900|LOC_OS07G07680|LOC_OS03G09250|LOC_OS04G46350|LOC_OS09G30412|LOC_OS01G34350|LOC_OS07G06970|LOC_OS08G04280|LOC_OS03G43890|LOC_OS07G…		6091	2.9349e-08	4.9101e-06	33	408	generation of precursor metabolites and energy	LOC_OS03G16050|LOC_OS04G38410|LOC_OS02G52650|LOC_OS01G53930|LOC_OS05G09500|LOC_OS03G39610|LOC_OS02G15750|LOC_OS07G38960|LOC_OS07G32880|LOC_OS12G08770|LOC_OS07G37550|LOC_OS01G39960|LOC_OS11G13890|LOC_OS02G10390|LOC_OS09G36450|LOC_OS08G44000|LOC_OS01G59930|LOC_OS05G33210|LOC_OS06G01850|LOC_OS02G50620|LOC_OS03G03949|LOC_OS01G68480|LOC_OS06G21590|LOC_OS05G41640|LOC_OS03G14040|LOC_OS07G37240|LOC_OS09G…
Os01g05470	0.981891	2.99005e-10	4.63458e-08	transcription factor X1, putative, expressed		48608	4.0434e-15	5.3484e-13	47	676	reproductive structure development	LOC_OS09G21510|LOC_OS01G04600|LOC_OS03G58070|LOC_OS01G62900|LOC_OS06G45590|LOC_OS08G39890|LOC_OS07G12630|LOC_OS05G08990|LOC_OS05G25850|LOC_OS02G54490|LOC_OS09G07360|LOC_OS02G12570|LOC_OS03G10990|LOC_OS05G46480|LOC_OS04G49980|LOC_OS04G06770|LOC_OS08G07890|LOC_OS07G41900|LOC_OS07G07680|LOC_OS03G09250|LOC_OS04G46350|LOC_OS09G30412|LOC_OS01G34350|LOC_OS07G06970|LOC_OS08G04280|LOC_OS03G43890|LOC_OS07G…		10033	8.621e-08	1.3112e-05	60	1067	response to organic substance	LOC_OS09G26900|LOC_OS02G51860|LOC_OS12G24320|LOC_OS05G09480|LOC_OS04G38870|LOC_OS08G06640|LOC_OS11G08300|LOC_OS01G61970|LOC_OS03G03910|LOC_OS01G64970|LOC_OS03G12910|LOC_OS06G22870|LOC_OS05G35410|LOC_OS07G07000|LOC_OS02G02410|LOC_OS03G43840|LOC_OS09G32080|LOC_OS02G45070|LOC_OS04G56290|LOC_OS02G32610|LOC_OS11G31190|LOC_OS05G50500|LOC_OS02G35200|LOC_OS06G13060|LOC_OS09G35910|LOC_OS08G14440|LOC_OS02G…
Os01g05660	-1.86478	2.6007e-06	5.06964e-05	expressed protein		32501	1.2596e-14	1.5273e-12	81	1781	multicellular organismal process	LOC_OS01G51890|LOC_OS12G42230|LOC_OS03G58070|LOC_OS01G62900|LOC_OS12G32986|LOC_OS06G45590|LOC_OS08G39890|LOC_OS07G12630|LOC_OS04G47700|LOC_OS05G08990|LOC_OS05G25850|LOC_OS02G54490|LOC_OS02G12570|LOC_OS08G07890|LOC_OS04G30790|LOC_OS02G53680|LOC_OS03G61120|LOC_OS07G07680|LOC_OS03G32526|LOC_OS12G20324|LOC_OS03G09250|LOC_OS07G47100|LOC_OS09G30412|LOC_OS01G34350|LOC_OS07G47820|LOC_OS03G43890|LOC_OS07G…		10035	1.3732e-07	1.9145e-05	47	756	response to inorganic substance	LOC_OS06G06980|LOC_OS01G51410|LOC_OS04G38870|LOC_OS11G08300|LOC_OS03G52840|LOC_OS02G49680|LOC_OS04G56160|LOC_OS03G03910|LOC_OS05G23470|LOC_OS03G53230|LOC_OS03G29240|LOC_OS10G40360|LOC_OS03G12910|LOC_OS02G03280|LOC_OS05G04510|LOC_OS04G53230|LOC_OS04G56400|LOC_OS09G36450|LOC_OS04G37920|LOC_OS06G01210|LOC_OS02G02870|LOC_OS02G02410|LOC_OS02G03960|LOC_OS08G45150|LOC_OS01G74650|LOC_OS02G50620|LOC_OS03G…
Os01g05800	-0.472592	8.44646e-05	0.00073466	inner membrane protein, putative, expressed		10467	1.9224e-14	2.1516e-12	63	1184	gene expression	LOC_OS01G48720|LOC_OS03G52640|LOC_OS05G22260|LOC_OS11G45250|LOC_OS04G55050|LOC_OS05G08990|LOC_OS04G54840|LOC_OS04G02870|LOC_OS02G12570|LOC_OS03G60910|LOC_OS03G28410|LOC_OS02G05880|LOC_OS11G11070|LOC_OS01G34350|LOC_OS02G52390|LOC_OS09G24954|LOC_OS05G34790|LOC_OS03G17490|LOC_OS02G18550|LOC_OS06G29430|LOC_OS09G12290|LOC_OS07G37640|LOC_OS04G51280|LOC_OS04G40840|LOC_OS03G23935|LOC_OS01G16870|LOC_OS01G…		9768	5.4405e-07	7.0015e-05	4	4	photosynthesis, light harvesting in photosystem I	LOC_OS02G52650|LOC_OS06G21590|LOC_OS07G38960|LOC_OS04G33830
Os01g05840	0.906069	4.15356e-05	0.000437427	oxidoreductase, short chain dehydrogenase/reductase family domain containing family, expressed		48731	1.5851e-13	1.6474e-11	58	1079	system development	LOC_OS03G58070|LOC_OS01G62900|LOC_OS06G45590|LOC_OS08G39890|LOC_OS07G12630|LOC_OS05G08990|LOC_OS05G25850|LOC_OS02G54490|LOC_OS02G12570|LOC_OS08G07890|LOC_OS03G61120|LOC_OS07G07680|LOC_OS03G09250|LOC_OS07G47100|LOC_OS09G30412|LOC_OS01G34350|LOC_OS07G47820|LOC_OS03G43890|LOC_OS07G07974|LOC_OS11G30500|LOC_OS03G17690|LOC_OS02G30910|LOC_OS06G11320|LOC_OS06G10230|LOC_OS07G41090|LOC_OS09G30418|LOC_OS01G…		23052	8.5058e-07	0.00010164	45	756	signaling	LOC_OS11G05930|LOC_OS05G05160|LOC_OS05G09480|LOC_OS03G25400|LOC_OS04G38870|LOC_OS01G53930|LOC_OS03G13860|LOC_OS05G09500|LOC_OS06G40080|LOC_OS04G36070|LOC_OS10G41770|LOC_OS01G64970|LOC_OS05G20050|LOC_OS08G31030|LOC_OS12G35670|LOC_OS02G03280|LOC_OS06G22870|LOC_OS06G41770|LOC_OS04G37920|LOC_OS05G37690|LOC_OS02G03960|LOC_OS01G72330|LOC_OS11G45280|LOC_OS03G43840|LOC_OS12G43550|LOC_OS07G48780|LOC_OS07G…
Os01g06460	-0.705434	8.62832e-07	2.25793e-05	uncharacterized Cys-rich domain containing protein, putative, expressed		90567	7.7684e-13	7.5353e-11	28	289	reproductive shoot system development	LOC_OS09G21510|LOC_OS03G58070|LOC_OS06G45590|LOC_OS08G39890|LOC_OS05G08990|LOC_OS05G25850|LOC_OS02G54490|LOC_OS09G07360|LOC_OS02G12570|LOC_OS04G06770|LOC_OS08G07890|LOC_OS07G41900|LOC_OS07G07680|LOC_OS04G46350|LOC_OS09G30412|LOC_OS01G34350|LOC_OS07G06970|LOC_OS07G07974|LOC_OS11G30500|LOC_OS06G11320|LOC_OS06G10230|LOC_OS09G30418|LOC_OS06G12530|LOC_OS03G56970|LOC_OS04G56850|LOC_OS02G56880|LOC_OS04G…		7165	1.4915e-06	0.00016635	44	747	signal transduction	LOC_OS11G05930|LOC_OS05G05160|LOC_OS05G09480|LOC_OS03G25400|LOC_OS04G38870|LOC_OS01G53930|LOC_OS03G13860|LOC_OS05G09500|LOC_OS06G40080|LOC_OS04G36070|LOC_OS10G41770|LOC_OS01G64970|LOC_OS05G20050|LOC_OS12G35670|LOC_OS02G03280|LOC_OS06G22870|LOC_OS06G41770|LOC_OS04G37920|LOC_OS05G37690|LOC_OS02G03960|LOC_OS01G72330|LOC_OS11G45280|LOC_OS03G43840|LOC_OS12G43550|LOC_OS07G48780|LOC_OS07G44040|LOC_OS01G…
Os01g07250	-0.939194	1.52229e-09	1.61443e-07	saposin-like type B, region 1 family protein, putative, expressed		9908	1.038e-12	9.4391e-11	27	271	flower development	LOC_OS09G21510|LOC_OS03G58070|LOC_OS06G45590|LOC_OS08G39890|LOC_OS05G08990|LOC_OS05G25850|LOC_OS02G54490|LOC_OS09G07360|LOC_OS02G12570|LOC_OS04G06770|LOC_OS08G07890|LOC_OS07G41900|LOC_OS07G07680|LOC_OS04G46350|LOC_OS09G30412|LOC_OS01G34350|LOC_OS07G06970|LOC_OS07G07974|LOC_OS11G30500|LOC_OS06G11320|LOC_OS09G30418|LOC_OS06G12530|LOC_OS03G56970|LOC_OS04G56850|LOC_OS02G56880|LOC_OS04G51000|LOC_OS12G…		9735	2.0838e-06	0.00021788	11	68	response to cytokinin	LOC_OS09G38239|LOC_OS01G64630|LOC_OS02G51860|LOC_OS04G36670|LOC_OS08G41100|LOC_OS02G35180|LOC_OS09G32080|LOC_OS02G50480|LOC_OS05G48930|LOC_OS01G72330|LOC_OS04G36070
Os01g07390	-1.13344	0.00208741	0.00869633	zinc finger, C3HC4 type family protein, expressed		48367	1.1851e-09	1.0143e-07	33	532	shoot system development	LOC_OS09G21510|LOC_OS01G60900|LOC_OS03G58070|LOC_OS06G45590|LOC_OS08G39890|LOC_OS05G08990|LOC_OS05G25850|LOC_OS02G54490|LOC_OS09G07360|LOC_OS02G12570|LOC_OS04G06770|LOC_OS08G07890|LOC_OS07G41900|LOC_OS07G07680|LOC_OS07G47100|LOC_OS04G46350|LOC_OS09G30412|LOC_OS01G34350|LOC_OS07G06970|LOC_OS03G43890|LOC_OS07G07974|LOC_OS11G30500|LOC_OS02G30910|LOC_OS06G11320|LOC_OS06G10230|LOC_OS09G30418|LOC_OS06G…		7154	2.6725e-06	0.000263	53	996	cell communication	LOC_OS01G02000|LOC_OS10G36924|LOC_OS05G05160|LOC_OS05G09480|LOC_OS04G38870|LOC_OS03G03910|LOC_OS01G64970|LOC_OS06G22870|LOC_OS03G43840|LOC_OS12G43550|LOC_OS07G44040|LOC_OS02G32610|LOC_OS01G63210|LOC_OS02G37420|LOC_OS02G35200|LOC_OS06G40370|LOC_OS09G35910|LOC_OS07G42820|LOC_OS03G20380|LOC_OS03G27450|LOC_OS11G05930|LOC_OS03G21960|LOC_OS03G25400|LOC_OS01G53930|LOC_OS03G13860|LOC_OS05G09500|LOC_OS09G…
Os01g07700	-0.509854	0.000455184	0.00269499	expressed protein		43414	3.8997e-09	3.1523e-07	15	117	macromolecule methylation	LOC_OS12G01940|LOC_OS02G45110|LOC_OS04G35430|LOC_OS01G44230|LOC_OS11G43890|LOC_OS03G52640|LOC_OS07G37640|LOC_OS04G54840|LOC_OS01G16870|LOC_OS05G49230|LOC_OS04G06770|LOC_OS08G30870|LOC_OS08G04780|LOC_OS02G05880|LOC_OS07G06970		9725	3.2658e-06	0.00030353	49	898	response to hormone	LOC_OS09G26900|LOC_OS02G51860|LOC_OS12G24320|LOC_OS05G09480|LOC_OS04G38870|LOC_OS08G06640|LOC_OS11G08300|LOC_OS03G03910|LOC_OS01G64970|LOC_OS03G12910|LOC_OS06G22870|LOC_OS05G35410|LOC_OS07G07000|LOC_OS03G43840|LOC_OS09G32080|LOC_OS02G45070|LOC_OS04G56290|LOC_OS11G31190|LOC_OS02G35200|LOC_OS06G13060|LOC_OS09G35910|LOC_OS02G09810|LOC_OS04G36670|LOC_OS03G50880|LOC_OS04G56160|LOC_OS04G36070|LOC_OS09G…
Os01g07770	-2.20659	0.000134736	0.00106052	peroxidase precursor, putative, expressed		51276	4.7251e-09	3.6184e-07	27	393	chromosome organization	LOC_OS01G51154|LOC_OS12G01940|LOC_OS11G43890|LOC_OS05G09620|LOC_OS12G44390|LOC_OS04G39280|LOC_OS09G32450|LOC_OS06G14460|LOC_OS04G06770|LOC_OS02G53680|LOC_OS08G04780|LOC_OS01G71960|LOC_OS08G04280|LOC_OS03G43890|LOC_OS05G34790|LOC_OS04G35430|LOC_OS01G44230|LOC_OS05G41880|LOC_OS04G40840|LOC_OS03G56970|LOC_OS04G47270|LOC_OS01G16870|LOC_OS11G14010|LOC_OS08G30870|LOC_OS05G51790|LOC_OS02G29464|LOC_OS01G…		9719	3.5795e-06	0.00031518	49	901	response to endogenous stimulus	LOC_OS09G26900|LOC_OS02G51860|LOC_OS12G24320|LOC_OS05G09480|LOC_OS04G38870|LOC_OS08G06640|LOC_OS11G08300|LOC_OS03G03910|LOC_OS01G64970|LOC_OS03G12910|LOC_OS06G22870|LOC_OS05G35410|LOC_OS07G07000|LOC_OS03G43840|LOC_OS09G32080|LOC_OS02G45070|LOC_OS04G56290|LOC_OS11G31190|LOC_OS02G35200|LOC_OS06G13060|LOC_OS09G35910|LOC_OS02G09810|LOC_OS04G36670|LOC_OS03G50880|LOC_OS04G56160|LOC_OS04G36070|LOC_OS09G…
Os01g08660	-1.1011	1.2072e-05	0.000175843	aquaporin protein, putative, expressed		71840	7.1641e-09	5.2118e-07	64	1644	cellular component organization or biogenesis	LOC_OS03G52640|LOC_OS10G40700|LOC_OS11G45250|LOC_OS04G39280|LOC_OS12G10670|LOC_OS08G07890|LOC_OS04G30790|LOC_OS02G53680|LOC_OS08G04780|LOC_OS12G20324|LOC_OS03G43890|LOC_OS05G34790|LOC_OS02G48620|LOC_OS04G42784|LOC_OS06G10230|LOC_OS08G07840|LOC_OS01G44230|LOC_OS05G41880|LOC_OS04G51280|LOC_OS04G40840|LOC_OS04G47270|LOC_OS01G16870|LOC_OS02G56880|LOC_OS11G18830|LOC_OS08G30870|LOC_OS05G51790|LOC_OS07G…		51186	4.3543e-06	0.00036423	29	417	cofactor metabolic process	LOC_OS01G53930|LOC_OS03G60090|LOC_OS05G41990|LOC_OS05G09500|LOC_OS03G03910|LOC_OS04G58580|LOC_OS06G40080|LOC_OS05G04510|LOC_OS09G36450|LOC_OS01G17170|LOC_OS07G08030|LOC_OS05G50550|LOC_OS02G50620|LOC_OS03G41080|LOC_OS03G01222|LOC_OS03G20700|LOC_OS05G41640|LOC_OS05G01470|LOC_OS09G30340|LOC_OS03G07300|LOC_OS02G35200|LOC_OS10G41780|LOC_OS06G36560|LOC_OS11G16550|LOC_OS04G38600|LOC_OS10G35840|LOC_OS09G…
Os01g09850	-0.762589	2.3576e-05	0.000286178	ZOS1-04 - C2H2 zinc finger protein, expressed		16043	2.6842e-08	1.8598e-06	59	1510	cellular component organization	LOC_OS10G40700|LOC_OS04G39280|LOC_OS12G10670|LOC_OS08G07890|LOC_OS04G30790|LOC_OS02G53680|LOC_OS08G04780|LOC_OS12G20324|LOC_OS03G43890|LOC_OS05G34790|LOC_OS02G48620|LOC_OS04G42784|LOC_OS06G10230|LOC_OS08G07840|LOC_OS01G44230|LOC_OS05G41880|LOC_OS04G51280|LOC_OS04G40840|LOC_OS04G47270|LOC_OS01G16870|LOC_OS02G56880|LOC_OS11G18830|LOC_OS08G30870|LOC_OS05G51790|LOC_OS07G03130|LOC_OS01G51154|LOC_OS09G…		65007	4.7708e-06	0.00038007	145	3769	biological regulation	LOC_OS03G20650|LOC_OS05G05160|LOC_OS04G40630|LOC_OS10G23090|LOC_OS05G09480|LOC_OS01G51410|LOC_OS03G03910|LOC_OS01G64970|LOC_OS03G06620|LOC_OS05G04510|LOC_OS08G07970|LOC_OS03G63420|LOC_OS01G56780|LOC_OS01G17170|LOC_OS06G01210|LOC_OS02G04510|LOC_OS01G72230|LOC_OS08G01190|LOC_OS05G35410|LOC_OS11G02530|LOC_OS12G43550|LOC_OS07G44040|LOC_OS06G05880|LOC_OS08G06630|LOC_OS09G32080|LOC_OS06G06170|LOC_OS02G…
Os01g10010	-0.533847	0.00117202	0.00553505	prenylated rab acceptor, putative, expressed		32259	2.8167e-08	1.8628e-06	15	135	methylation	LOC_OS12G01940|LOC_OS02G45110|LOC_OS04G35430|LOC_OS01G44230|LOC_OS11G43890|LOC_OS03G52640|LOC_OS07G37640|LOC_OS04G54840|LOC_OS01G16870|LOC_OS05G49230|LOC_OS04G06770|LOC_OS08G30870|LOC_OS08G04780|LOC_OS02G05880|LOC_OS07G06970		5975	6.0676e-06	0.00045968	50	945	carbohydrate metabolic process	LOC_OS04G39880|LOC_OS10G26680|LOC_OS02G51860|LOC_OS04G39840|LOC_OS11G43750|LOC_OS04G40510|LOC_OS09G36350|LOC_OS06G37560|LOC_OS04G41970|LOC_OS02G50620|LOC_OS06G34660|LOC_OS03G18820|LOC_OS03G53800|LOC_OS09G32080|LOC_OS05G41640|LOC_OS01G64140|LOC_OS04G56290|LOC_OS04G48480|LOC_OS03G07300|LOC_OS06G36560|LOC_OS01G19220|LOC_OS04G38600|LOC_OS05G30350|LOC_OS11G37890|LOC_OS11G47570|LOC_OS03G16050|LOC_OS02G…
Os01g10140	1.37251	2.28973e-13	2.76828e-10	RNA-dependent RNA polymerase, putative, expressed		6996	2.9959e-08	1.8953e-06	42	900	organelle organization	LOC_OS01G51154|LOC_OS09G21510|LOC_OS12G01940|LOC_OS11G43890|LOC_OS05G09620|LOC_OS12G44390|LOC_OS04G39280|LOC_OS09G32450|LOC_OS12G07880|LOC_OS01G12460|LOC_OS06G14460|LOC_OS04G06770|LOC_OS08G07890|LOC_OS04G30790|LOC_OS02G53680|LOC_OS08G04780|LOC_OS12G20324|LOC_OS03G62750|LOC_OS01G71960|LOC_OS08G04280|LOC_OS03G43890|LOC_OS05G34790|LOC_OS02G48620|LOC_OS04G42784|LOC_OS04G35430|LOC_OS08G07840|LOC_OS01G…		10038	6.3195e-06	0.00045968	30	448	response to metal ion	LOC_OS06G06980|LOC_OS01G51410|LOC_OS04G38870|LOC_OS03G52840|LOC_OS02G49680|LOC_OS03G03910|LOC_OS03G53230|LOC_OS03G29240|LOC_OS05G04510|LOC_OS04G53230|LOC_OS04G56400|LOC_OS09G36450|LOC_OS06G01210|LOC_OS02G02410|LOC_OS02G03960|LOC_OS08G45150|LOC_OS01G74650|LOC_OS02G50620|LOC_OS03G17470|LOC_OS06G04270|LOC_OS02G50240|LOC_OS04G46960|LOC_OS05G41640|LOC_OS04G46940|LOC_OS04G59020|LOC_OS07G38730|LOC_OS02G…
Os01g10580	-1.97065	0.00108559	0.00521651	B-box zinc finger family protein, putative, expressed		6974	7.7814e-08	4.7175e-06	22	311	cellular response to DNA damage stimulus	LOC_OS05G37410|LOC_OS04G42784|LOC_OS04G42990|LOC_OS08G07840|LOC_OS05G41880|LOC_OS12G18200|LOC_OS02G37920|LOC_OS07G34598|LOC_OS05G02040|LOC_OS01G67510|LOC_OS02G29380|LOC_OS02G53680|LOC_OS02G06370|LOC_OS05G51790|LOC_OS02G29464|LOC_OS05G37350|LOC_OS01G71960|LOC_OS01G58680|LOC_OS03G22450|LOC_OS07G23110|LOC_OS01G72880|LOC_OS03G43890		6811	7.3094e-06	0.00050953	39	668	ion transport	LOC_OS01G02000|LOC_OS09G26900|LOC_OS10G36924|LOC_OS07G48390|LOC_OS01G50820|LOC_OS04G56160|LOC_OS05G43790|LOC_OS07G32880|LOC_OS01G64890|LOC_OS01G20830|LOC_OS01G13770|LOC_OS03G63420|LOC_OS03G63860|LOC_OS03G48000|LOC_OS02G38020|LOC_OS04G51830|LOC_OS02G29510|LOC_OS02G43860|LOC_OS10G14870|LOC_OS05G35410|LOC_OS02G15580|LOC_OS03G03500|LOC_OS12G23280|LOC_OS04G46940|LOC_OS04G59020|LOC_OS05G02940|LOC_OS01G…
Os01g11110	0.726879	0.00123016	0.00576458	14-3-3 protein, putative, expressed		99402	1.1474e-07	6.6778e-06	32	611	plant organ development	LOC_OS01G62900|LOC_OS06G45590|LOC_OS08G39890|LOC_OS05G08990|LOC_OS05G25850|LOC_OS02G54490|LOC_OS02G12570|LOC_OS04G06770|LOC_OS08G07890|LOC_OS07G41900|LOC_OS03G61120|LOC_OS07G47100|LOC_OS04G46350|LOC_OS09G30412|LOC_OS01G34350|LOC_OS07G47820|LOC_OS07G06970|LOC_OS03G43890|LOC_OS07G07974|LOC_OS02G30910|LOC_OS06G10230|LOC_OS07G41090|LOC_OS09G30418|LOC_OS06G12530|LOC_OS11G06010|LOC_OS07G37640|LOC_OS03G…		65008	7.8996e-06	0.00052864	45	823	regulation of biological quality	LOC_OS01G51210|LOC_OS01G51410|LOC_OS01G53930|LOC_OS03G52840|LOC_OS03G50880|LOC_OS05G09500|LOC_OS09G29239|LOC_OS02G14000|LOC_OS03G03910|LOC_OS12G16524|LOC_OS01G04280|LOC_OS03G29240|LOC_OS09G38239|LOC_OS05G04510|LOC_OS04G53230|LOC_OS03G63420|LOC_OS04G37920|LOC_OS05G39110|LOC_OS05G36260|LOC_OS06G01210|LOC_OS05G35410|LOC_OS02G03960|LOC_OS02G50960|LOC_OS07G03770|LOC_OS05G10740|LOC_OS01G68480|LOC_OS08G…
Os01g11160	-2.12133	0.000564785	0.00318185	amino acid permease family protein, putative, expressed		6281	2.1705e-07	1.2146e-05	21	303	DNA repair	LOC_OS05G37410|LOC_OS04G42784|LOC_OS04G42990|LOC_OS08G07840|LOC_OS05G41880|LOC_OS12G18200|LOC_OS02G37920|LOC_OS07G34598|LOC_OS05G02040|LOC_OS01G67510|LOC_OS02G29380|LOC_OS02G53680|LOC_OS02G06370|LOC_OS05G51790|LOC_OS02G29464|LOC_OS05G37350|LOC_OS01G71960|LOC_OS01G58680|LOC_OS07G23110|LOC_OS01G72880|LOC_OS03G43890		6970	1.1496e-05	0.00073972	30	462	response to osmotic stress	LOC_OS03G12290|LOC_OS08G06640|LOC_OS11G08300|LOC_OS03G50880|LOC_OS04G58580|LOC_OS10G40360|LOC_OS01G64630|LOC_OS05G04510|LOC_OS04G56400|LOC_OS09G36450|LOC_OS04G51830|LOC_OS02G38480|LOC_OS02G02870|LOC_OS02G03960|LOC_OS08G45150|LOC_OS02G50620|LOC_OS06G04270|LOC_OS04G42340|LOC_OS02G50240|LOC_OS04G46960|LOC_OS09G32080|LOC_OS11G31190|LOC_OS06G40370|LOC_OS09G35910|LOC_OS02G09150|LOC_OS08G41100|LOC_OS06G…
Os01g11460	-2.17881	6.08998e-06	0.000102261	zinc finger, C3HC4 type domain containing protein, expressed		50896	2.548e-07	1.3731e-05	123	4402	response to stimulus	LOC_OS01G51890|LOC_OS05G32140|LOC_OS06G09450|LOC_OS11G26570|LOC_OS08G38086|LOC_OS05G25850|LOC_OS12G07060|LOC_OS04G30790|LOC_OS02G06370|LOC_OS03G61120|LOC_OS03G32526|LOC_OS01G71300|LOC_OS01G58680|LOC_OS01G34350|LOC_OS02G52390|LOC_OS02G26700|LOC_OS03G02260|LOC_OS03G43890|LOC_OS02G30910|LOC_OS04G42784|LOC_OS08G07840|LOC_OS08G44510|LOC_OS05G41880|LOC_OS07G33240|LOC_OS05G49800|LOC_OS09G29840|LOC_OS02G…		1901700	1.563e-05	0.00096316	49	952	response to oxygen-containing compound	LOC_OS09G26900|LOC_OS12G24320|LOC_OS04G38870|LOC_OS08G06640|LOC_OS11G08300|LOC_OS03G03910|LOC_OS05G23470|LOC_OS01G64970|LOC_OS03G12910|LOC_OS05G35410|LOC_OS07G07000|LOC_OS03G43840|LOC_OS09G32080|LOC_OS04G56290|LOC_OS02G32610|LOC_OS11G31190|LOC_OS05G50500|LOC_OS06G13060|LOC_OS09G35910|LOC_OS08G14440|LOC_OS02G09810|LOC_OS02G37060|LOC_OS04G38600|LOC_OS01G53930|LOC_OS05G09500|LOC_OS04G56160|LOC_OS10G…
Os01g11700	-6.90035	4.9347e-09	4.14309e-07	GDSL-like lipase/acylhydrolase, putative, expressed		42221	3.677e-07	1.9107e-05	62	1749	response to chemical	LOC_OS01G51890|LOC_OS11G04980|LOC_OS08G29720|LOC_OS06G09450|LOC_OS01G62900|LOC_OS12G32986|LOC_OS07G12630|LOC_OS11G26570|LOC_OS05G25850|LOC_OS04G54840|LOC_OS08G07890|LOC_OS04G55410|LOC_OS03G61120|LOC_OS03G32526|LOC_OS03G09250|LOC_OS01G71300|LOC_OS09G30412|LOC_OS02G05880|LOC_OS01G34350|LOC_OS02G52390|LOC_OS02G26700|LOC_OS03G02260|LOC_OS11G30500|LOC_OS03G17690|LOC_OS11G26760|LOC_OS02G30910|LOC_OS09G…		51716	1.612e-05	0.00096316	65	1396	cellular response to stimulus	LOC_OS01G02000|LOC_OS10G36924|LOC_OS05G05160|LOC_OS05G09480|LOC_OS04G38870|LOC_OS03G52840|LOC_OS03G03910|LOC_OS01G64970|LOC_OS04G58800|LOC_OS05G04510|LOC_OS06G22870|LOC_OS02G02410|LOC_OS03G43840|LOC_OS12G43550|LOC_OS07G44040|LOC_OS08G06630|LOC_OS03G10180|LOC_OS02G45070|LOC_OS07G38730|LOC_OS02G32610|LOC_OS11G31190|LOC_OS01G63210|LOC_OS02G37420|LOC_OS02G35200|LOC_OS06G40370|LOC_OS09G35910|LOC_OS07G…
Os01g12460	1.44251	6.4244e-05	0.000604453	expressed protein		16071	7.1551e-07	3.5899e-05	14	150	mRNA metabolic process	LOC_OS03G18720|LOC_OS02G45110|LOC_OS08G02130|LOC_OS03G17710|LOC_OS06G07080|LOC_OS08G37960|LOC_OS04G02870|LOC_OS02G12570|LOC_OS11G18830|LOC_OS02G40460|LOC_OS02G03440|LOC_OS11G11070|LOC_OS07G06970|LOC_OS01G72220		55114	1.7531e-05	0.0010114	77	1747	oxidation-reduction process	LOC_OS08G01510|LOC_OS01G51410|LOC_OS02G14160|LOC_OS11G08300|LOC_OS04G57550|LOC_OS01G07770|LOC_OS03G03910|LOC_OS07G32880|LOC_OS11G10460|LOC_OS02G09200|LOC_OS03G12910|LOC_OS03G06620|LOC_OS08G36500|LOC_OS07G09060|LOC_OS01G17170|LOC_OS06G01210|LOC_OS01G59930|LOC_OS06G01850|LOC_OS02G50620|LOC_OS09G23820|LOC_OS08G02110|LOC_OS10G39170|LOC_OS09G30340|LOC_OS01G65830|LOC_OS05G48230|LOC_OS04G48880|LOC_OS08G…
Os01g12490	2.63648	0.000263795	0.00176789	flavin monooxygenase, putative, expressed		51716	8.6004e-07	4.1712e-05	52	1396	cellular response to stimulus	LOC_OS05G32140|LOC_OS12G18200|LOC_OS05G08990|LOC_OS05G25850|LOC_OS04G54840|LOC_OS08G07890|LOC_OS02G53680|LOC_OS02G06370|LOC_OS03G09250|LOC_OS05G37350|LOC_OS01G71300|LOC_OS09G30412|LOC_OS02G05880|LOC_OS01G58680|LOC_OS01G34350|LOC_OS03G43890|LOC_OS02G30910|LOC_OS04G42784|LOC_OS06G39875|LOC_OS09G30418|LOC_OS08G07840|LOC_OS08G44510|LOC_OS05G41880|LOC_OS01G16870|LOC_OS04G56850|LOC_OS04G51000|LOC_OS08G…		50794	2.1369e-05	0.0011917	116	2948	regulation of cellular process	LOC_OS03G20650|LOC_OS05G05160|LOC_OS04G40630|LOC_OS10G23090|LOC_OS05G09480|LOC_OS03G03910|LOC_OS01G64970|LOC_OS03G06620|LOC_OS08G07970|LOC_OS03G63420|LOC_OS01G56780|LOC_OS01G17170|LOC_OS06G01210|LOC_OS02G04510|LOC_OS08G01190|LOC_OS11G02530|LOC_OS12G43550|LOC_OS07G44040|LOC_OS06G05880|LOC_OS08G06630|LOC_OS09G32080|LOC_OS06G06170|LOC_OS02G15640|LOC_OS06G45140|LOC_OS09G29960|LOC_OS06G51029|LOC_OS02G…
Os01g12660	1.23659	6.83864e-05	0.000630176	AAA-type ATPase family protein, putative, expressed		33554	9.2149e-07	4.3251e-05	29	573	cellular response to stress	LOC_OS05G37410|LOC_OS05G32140|LOC_OS04G42990|LOC_OS12G18200|LOC_OS02G14980|LOC_OS05G25850|LOC_OS02G53680|LOC_OS02G06370|LOC_OS03G09250|LOC_OS05G37350|LOC_OS01G71960|LOC_OS01G58680|LOC_OS03G22450|LOC_OS07G23110|LOC_OS03G43890|LOC_OS07G47490|LOC_OS02G30910|LOC_OS04G42784|LOC_OS08G07840|LOC_OS05G41880|LOC_OS02G37920|LOC_OS07G34598|LOC_OS05G02040|LOC_OS01G67510|LOC_OS02G29380|LOC_OS11G14010|LOC_OS05G…		9056	2.8968e-05	0.0015504	47	921	catabolic process	LOC_OS03G19500|LOC_OS01G51410|LOC_OS01G53930|LOC_OS03G52840|LOC_OS04G57550|LOC_OS05G41990|LOC_OS05G09500|LOC_OS01G62244|LOC_OS04G56160|LOC_OS02G15750|LOC_OS03G03910|LOC_OS01G27260|LOC_OS06G40080|LOC_OS05G20050|LOC_OS10G40360|LOC_OS04G53230|LOC_OS04G55850|LOC_OS09G36450|LOC_OS09G36350|LOC_OS05G37690|LOC_OS07G08030|LOC_OS02G02410|LOC_OS04G41970|LOC_OS02G50620|LOC_OS10G31000|LOC_OS03G41080|LOC_OS12G…
Os01g12670	0.585776	0.000353114	0.00220133	expressed protein		9888	3.5061e-06	0.00015942	21	360	tissue development	LOC_OS01G60900|LOC_OS01G04600|LOC_OS06G11320|LOC_OS06G10230|LOC_OS07G41090|LOC_OS12G32986|LOC_OS06G12530|LOC_OS11G06010|LOC_OS12G10670|LOC_OS01G62040|LOC_OS11G14010|LOC_OS04G56850|LOC_OS07G08170|LOC_OS04G51000|LOC_OS01G70310|LOC_OS04G46350|LOC_OS01G34350|LOC_OS01G70260|LOC_OS07G47820|LOC_OS09G15420|LOC_OS03G43890		17144	2.9656e-05	0.0015504	28	438	drug metabolic process	LOC_OS10G26680|LOC_OS02G51860|LOC_OS01G51410|LOC_OS01G53930|LOC_OS03G52840|LOC_OS05G41990|LOC_OS05G09500|LOC_OS04G56160|LOC_OS02G15750|LOC_OS03G03910|LOC_OS07G32880|LOC_OS03G06620|LOC_OS06G22330|LOC_OS05G04510|LOC_OS04G53230|LOC_OS02G39795|LOC_OS02G39790|LOC_OS09G36450|LOC_OS05G33210|LOC_OS02G50620|LOC_OS09G32080|LOC_OS05G41640|LOC_OS05G01470|LOC_OS10G42550|LOC_OS08G41100|LOC_OS02G51470|LOC_OS02G…
Os01g12730	-0.851134	5.95636e-06	0.000100576	ras-related protein, putative, expressed		10154	4.1637e-06	0.00018358	21	364	fruit development	LOC_OS03G17690|LOC_OS01G04600|LOC_OS01G62900|LOC_OS04G46200|LOC_OS01G50910|LOC_OS07G12630|LOC_OS07G37640|LOC_OS02G37920|LOC_OS03G56970|LOC_OS05G25850|LOC_OS04G56850|LOC_OS10G35480|LOC_OS05G46480|LOC_OS04G49980|LOC_OS08G07890|LOC_OS02G38250|LOC_OS03G09250|LOC_OS04G46350|LOC_OS01G72880|LOC_OS01G72220|LOC_OS03G43890		9651	4.2081e-05	0.0021334	27	423	response to salt stress	LOC_OS03G12290|LOC_OS08G06640|LOC_OS11G08300|LOC_OS03G50880|LOC_OS04G58580|LOC_OS01G64630|LOC_OS05G04510|LOC_OS04G56400|LOC_OS09G36450|LOC_OS04G51830|LOC_OS02G38480|LOC_OS02G02870|LOC_OS02G03960|LOC_OS08G45150|LOC_OS02G50620|LOC_OS06G04270|LOC_OS04G42340|LOC_OS02G50240|LOC_OS04G46960|LOC_OS09G32080|LOC_OS06G40370|LOC_OS09G35910|LOC_OS02G09150|LOC_OS08G41100|LOC_OS06G38980|LOC_OS02G04120|LOC_OS05G…
Os01g12840	1.18707	0.000905006	0.00453628	expressed protein		48285	5.2297e-06	0.0002238	11	109	organelle fission	LOC_OS10G40130|LOC_OS12G07880|LOC_OS01G12460|LOC_OS06G14460|LOC_OS04G30790|LOC_OS02G53680|LOC_OS05G41880|LOC_OS12G20324|LOC_OS01G71960|LOC_OS05G09620|LOC_OS07G03130		42440	4.6037e-05	0.0022653	12	110	pigment metabolic process	LOC_OS01G39960|LOC_OS10G41780|LOC_OS04G48880|LOC_OS03G41080|LOC_OS04G37920|LOC_OS03G20700|LOC_OS01G17170|LOC_OS11G16550|LOC_OS10G35840|LOC_OS06G40080|LOC_OS05G30350|LOC_OS03G08570
Os01g13260	1.23527	0.00129575	0.00601596	cyclin-A1, putative, expressed		6325	5.4836e-06	0.00022796	16	229	chromatin organization	LOC_OS01G51154|LOC_OS05G34790|LOC_OS12G01940|LOC_OS04G35430|LOC_OS01G44230|LOC_OS11G43890|LOC_OS04G40840|LOC_OS03G56970|LOC_OS04G47270|LOC_OS01G16870|LOC_OS11G14010|LOC_OS04G06770|LOC_OS08G30870|LOC_OS08G04780|LOC_OS08G04280|LOC_OS03G43890		10218	7.7163e-05	0.0035925	7	39	response to far red light	LOC_OS07G37240|LOC_OS01G64630|LOC_OS11G13890|LOC_OS06G21590|LOC_OS05G37690|LOC_OS03G39610|LOC_OS02G45070
Os01g13760	-0.964996	7.38649e-05	0.000667283	dnaJ domain containing protein, expressed		6950	5.7971e-06	0.0002343	83	2810	response to stress	LOC_OS05G32140|LOC_OS02G47840|LOC_OS11G04980|LOC_OS08G29720|LOC_OS06G09450|LOC_OS01G62900|LOC_OS12G32986|LOC_OS02G18840|LOC_OS12G18200|LOC_OS11G26570|LOC_OS08G38086|LOC_OS06G44540|LOC_OS05G25850|LOC_OS04G54840|LOC_OS12G07060|LOC_OS08G07890|LOC_OS04G55410|LOC_OS02G53680|LOC_OS02G06370|LOC_OS03G61120|LOC_OS03G09250|LOC_OS07G47100|LOC_OS05G37350|LOC_OS09G30412|LOC_OS01G58680|LOC_OS01G34350|LOC_OS03G…		9605	7.7304e-05	0.0035925	42	823	response to external stimulus	LOC_OS01G02000|LOC_OS03G21960|LOC_OS10G36924|LOC_OS02G47020|LOC_OS09G26420|LOC_OS03G50880|LOC_OS09G29239|LOC_OS01G61970|LOC_OS02G15750|LOC_OS03G03910|LOC_OS03G53230|LOC_OS12G31850|LOC_OS06G40080|LOC_OS03G29240|LOC_OS10G40360|LOC_OS05G50510|LOC_OS08G43654|LOC_OS05G01820|LOC_OS04G37920|LOC_OS05G37690|LOC_OS08G34700|LOC_OS07G08030|LOC_OS11G39020|LOC_OS01G55870|LOC_OS06G01850|LOC_OS02G03960|LOC_OS02G…
Os01g13770	-1.0792	6.87993e-05	0.000632114	DUF250 domain containing protein, putative, expressed		6312	6.1056e-06	0.0002401	3	3	mitotic recombination	LOC_OS02G29464|LOC_OS01G71960|LOC_OS01G72880		71702	8.9524e-05	0.0040479	45	910	organic substance transport	LOC_OS02G40090|LOC_OS11G47710|LOC_OS03G13860|LOC_OS09G29239|LOC_OS06G51510|LOC_OS04G52260|LOC_OS01G65100|LOC_OS12G31850|LOC_OS10G40520|LOC_OS03G01290|LOC_OS05G19040|LOC_OS05G20050|LOC_OS01G13770|LOC_OS10G41190|LOC_OS02G43860|LOC_OS07G07000|LOC_OS05G34000|LOC_OS03G20760|LOC_OS01G51120|LOC_OS12G44380|LOC_OS01G74280|LOC_OS10G40614|LOC_OS12G43550|LOC_OS08G44430|LOC_OS07G44040|LOC_OS01G12730|LOC_OS03G…
Os01g13780	-1.57625	0.000394947	0.00242875	expressed protein		8380	7.2103e-06	0.00027019	10	92	RNA splicing	LOC_OS08G37960|LOC_OS04G02870|LOC_OS03G18720|LOC_OS11G18830|LOC_OS03G17710|LOC_OS02G03440|LOC_OS01G73950|LOC_OS07G09400|LOC_OS03G23935|LOC_OS06G07080		6546	0.00010023	0.0044126	4	10	glycine catabolic process	LOC_OS04G53230|LOC_OS01G51410|LOC_OS03G52840|LOC_OS02G07410
Os01g13800	0.49915	0.00180097	0.0077597	receptor-like protein kinase 5 precursor, putative, expressed		48437	7.2422e-06	0.00027019	13	158	floral organ development	LOC_OS07G07974|LOC_OS06G45590|LOC_OS08G39890|LOC_OS06G12530|LOC_OS03G56970|LOC_OS05G08990|LOC_OS05G25850|LOC_OS02G54490|LOC_OS04G06770|LOC_OS08G07890|LOC_OS12G29520|LOC_OS01G34350|LOC_OS07G06970		9607	0.00010951	0.004667	34	624	response to biotic stimulus	LOC_OS02G47020|LOC_OS09G26420|LOC_OS03G50880|LOC_OS01G61970|LOC_OS02G15750|LOC_OS12G31850|LOC_OS10G40360|LOC_OS05G50510|LOC_OS02G03280|LOC_OS08G43654|LOC_OS05G01820|LOC_OS05G37690|LOC_OS08G34700|LOC_OS07G08030|LOC_OS11G39020|LOC_OS01G55870|LOC_OS06G01850|LOC_OS02G03960|LOC_OS04G50700|LOC_OS12G44380|LOC_OS03G43840|LOC_OS04G13140|LOC_OS08G34190|LOC_OS05G48930|LOC_OS02G15640|LOC_OS02G45070|LOC_OS06G…
Os01g14100	0.628383	0.000731656	0.00382959	BT1 family protein, putative, expressed		6305	8.6348e-06	0.00030461	7	41	DNA alkylation	LOC_OS04G54840|LOC_OS01G16870|LOC_OS12G01940|LOC_OS04G06770|LOC_OS04G35430|LOC_OS01G44230|LOC_OS02G05880		50789	0.00011158	0.004667	125	3353	regulation of biological process	LOC_OS03G20650|LOC_OS05G05160|LOC_OS04G40630|LOC_OS10G23090|LOC_OS05G09480|LOC_OS03G03910|LOC_OS01G64970|LOC_OS03G06620|LOC_OS08G07970|LOC_OS03G63420|LOC_OS01G56780|LOC_OS01G17170|LOC_OS06G01210|LOC_OS02G04510|LOC_OS08G01190|LOC_OS11G02530|LOC_OS12G43550|LOC_OS07G44040|LOC_OS06G05880|LOC_OS08G06630|LOC_OS09G32080|LOC_OS06G06170|LOC_OS02G15640|LOC_OS06G45140|LOC_OS09G29960|LOC_OS06G51029|LOC_OS02G…
Os01g14690	-0.577029	1.82484e-05	0.00023672	Lg106, putative, expressed		6306	8.6348e-06	0.00030461	7	41	DNA methylation	LOC_OS04G54840|LOC_OS01G16870|LOC_OS12G01940|LOC_OS04G06770|LOC_OS04G35430|LOC_OS01G44230|LOC_OS02G05880		44248	0.00012069	0.0049246	39	759	cellular catabolic process	LOC_OS03G19500|LOC_OS01G51410|LOC_OS03G52840|LOC_OS05G41990|LOC_OS01G62244|LOC_OS04G56160|LOC_OS02G15750|LOC_OS03G03910|LOC_OS01G27260|LOC_OS06G40080|LOC_OS05G20050|LOC_OS10G40360|LOC_OS04G53230|LOC_OS04G55850|LOC_OS09G36450|LOC_OS09G36350|LOC_OS05G37690|LOC_OS02G02410|LOC_OS04G41970|LOC_OS10G31000|LOC_OS03G41080|LOC_OS12G43550|LOC_OS07G44040|LOC_OS01G63190|LOC_OS02G10700|LOC_OS09G32080|LOC_OS01G…
Os01g14820	0.576097	0.000139449	0.00108911	expressed protein		6397	8.793e-06	0.00030461	11	115	mRNA processing	LOC_OS08G37960|LOC_OS04G02870|LOC_OS02G12570|LOC_OS03G18720|LOC_OS08G02130|LOC_OS11G18830|LOC_OS03G17710|LOC_OS02G03440|LOC_OS11G11070|LOC_OS06G07080|LOC_OS01G72220		8652	0.0001475	0.0058754	16	203	cellular amino acid biosynthetic process	LOC_OS03G12290|LOC_OS02G51410|LOC_OS06G04280|LOC_OS01G65090|LOC_OS02G50240|LOC_OS03G50880|LOC_OS02G10830|LOC_OS03G12110|LOC_OS11G41160|LOC_OS10G40360|LOC_OS09G36800|LOC_OS03G06620|LOC_OS05G04510|LOC_OS04G56400|LOC_OS01G55870|LOC_OS01G74650
Os01g15029	-0.605016	0.00251772	0.00996026	expressed protein		48507	9.5569e-06	0.00032338	11	116	meristem development	LOC_OS01G62040|LOC_OS04G56850|LOC_OS06G11320|LOC_OS07G08170|LOC_OS04G51000|LOC_OS12G32986|LOC_OS04G46350|LOC_OS06G12530|LOC_OS11G06010|LOC_OS01G34350|LOC_OS01G70260		9767	0.00018793	0.0072579	8	59	photosynthetic electron transport chain	LOC_OS12G08770|LOC_OS09G30340|LOC_OS03G16050|LOC_OS08G01380|LOC_OS02G51470|LOC_OS02G15750|LOC_OS06G01850|LOC_OS07G32880
Os01g15970	-1.39967	3.7757e-05	0.000407469	expressed protein		6304	1.1993e-05	0.00038777	7	43	DNA modification	LOC_OS04G54840|LOC_OS01G16870|LOC_OS12G01940|LOC_OS04G06770|LOC_OS04G35430|LOC_OS01G44230|LOC_OS02G05880		6542	0.00019275	0.0072579	3	5	glutamine biosynthetic process	LOC_OS03G12290|LOC_OS04G56400|LOC_OS02G50240
Os01g16290	1.0327	0.00107875	0.0051919	DNA gyrase subunit B, chloroplast/mitochondrial precursor, putative, expressed		44728	1.1993e-05	0.00038777	7	43	DNA methylation or demethylation	LOC_OS04G54840|LOC_OS01G16870|LOC_OS12G01940|LOC_OS04G06770|LOC_OS04G35430|LOC_OS01G44230|LOC_OS02G05880		6732	0.00019886	0.0072579	19	274	coenzyme metabolic process	LOC_OS02G50620|LOC_OS01G53930|LOC_OS03G01222|LOC_OS03G60090|LOC_OS05G09500|LOC_OS05G41640|LOC_OS04G58580|LOC_OS05G01470|LOC_OS09G30340|LOC_OS03G07300|LOC_OS02G35200|LOC_OS05G04510|LOC_OS09G36450|LOC_OS06G36560|LOC_OS04G38600|LOC_OS07G08030|LOC_OS02G03210|LOC_OS05G50550|LOC_OS11G37890
Os01g16450	-1.06696	6.38217e-06	0.00010599	peroxidase precursor, putative, expressed		48229	1.2488e-05	0.000395	18	301	gametophyte development	LOC_OS11G30500|LOC_OS01G62900|LOC_OS06G45590|LOC_OS06G12530|LOC_OS04G47700|LOC_OS02G37920|LOC_OS03G23935|LOC_OS01G12660|LOC_OS08G07890|LOC_OS04G30790|LOC_OS02G53680|LOC_OS03G32526|LOC_OS05G22920|LOC_OS12G20324|LOC_OS06G20500|LOC_OS08G04280|LOC_OS01G72880|LOC_OS03G43890		9639	0.00019956	0.0072579	12	128	response to red or far red light	LOC_OS07G37240|LOC_OS01G63210|LOC_OS01G64630|LOC_OS11G13890|LOC_OS06G21590|LOC_OS03G13860|LOC_OS04G37920|LOC_OS05G37690|LOC_OS03G39610|LOC_OS02G49680|LOC_OS02G45070|LOC_OS06G40080
Os01g16870	0.864204	1.07938e-10	2.3303e-08	argonaute, putative, expressed		48316	1.2817e-05	0.00039679	19	331	seed development	LOC_OS03G17690|LOC_OS01G04600|LOC_OS01G62900|LOC_OS04G46200|LOC_OS01G50910|LOC_OS07G12630|LOC_OS02G37920|LOC_OS03G56970|LOC_OS05G25850|LOC_OS04G56850|LOC_OS10G35480|LOC_OS05G46480|LOC_OS04G49980|LOC_OS08G07890|LOC_OS02G38250|LOC_OS03G09250|LOC_OS01G72880|LOC_OS01G72220|LOC_OS03G43890		44403	0.00021175	0.0075373	8	60	symbiont process	LOC_OS02G39795|LOC_OS10G39220|LOC_OS04G37760|LOC_OS08G34190|LOC_OS08G34700|LOC_OS02G40100|LOC_OS02G45070|LOC_OS01G67000
Os01g17170	-0.664349	0.000327464	0.00208053	magnesium-protoporphyrin IX monomethyl ester cyclase,chloroplast precursor, putative, expressed		22412	1.3169e-05	0.00039918	8	60	cellular process involved in reproduction in multicellular organism	LOC_OS12G06560|LOC_OS01G12660|LOC_OS04G30790|LOC_OS02G53680|LOC_OS12G20324|LOC_OS04G47700|LOC_OS03G23935|LOC_OS08G04280		42135	0.0002262	0.0078839	4	12	neurotransmitter catabolic process	LOC_OS04G53230|LOC_OS01G51410|LOC_OS03G52840|LOC_OS02G07410
Os01g17396	-0.941143	3.28892e-05	0.000370924	expressed protein		9082	1.417e-05	0.00042077	5	18	branched-chain amino acid biosynthetic process	LOC_OS01G46380|LOC_OS03G50510|LOC_OS02G39570|LOC_OS05G49800|LOC_OS02G30630		1101	0.00023371	0.0079795	36	703	response to acid chemical	LOC_OS09G26900|LOC_OS12G24320|LOC_OS08G06640|LOC_OS11G08300|LOC_OS04G56160|LOC_OS03G03910|LOC_OS05G23470|LOC_OS01G64970|LOC_OS10G40360|LOC_OS03G03130|LOC_OS03G12910|LOC_OS05G50510|LOC_OS02G03280|LOC_OS04G37920|LOC_OS05G37690|LOC_OS02G02870|LOC_OS05G35410|LOC_OS07G07000|LOC_OS08G45150|LOC_OS03G43840|LOC_OS03G59070|LOC_OS09G32080|LOC_OS02G15660|LOC_OS05G48930|LOC_OS04G56290|LOC_OS11G31190|LOC_OS03G…
Os01g18240	-1.45071	0.000101415	0.00084095	MYB family transcription factor, putative, expressed		7276	1.6856e-05	0.00049051	8	62	gamete generation	LOC_OS12G06560|LOC_OS01G12660|LOC_OS04G30790|LOC_OS02G53680|LOC_OS12G20324|LOC_OS04G47700|LOC_OS03G23935|LOC_OS08G04280		9416	0.00025085	0.0083027	29	522	response to light stimulus	LOC_OS04G38410|LOC_OS03G52840|LOC_OS03G13860|LOC_OS03G39610|LOC_OS02G49680|LOC_OS03G03910|LOC_OS06G40080|LOC_OS01G13770|LOC_OS01G64630|LOC_OS11G13890|LOC_OS04G37920|LOC_OS05G37690|LOC_OS06G01210|LOC_OS02G50960|LOC_OS09G38040|LOC_OS08G06630|LOC_OS06G21590|LOC_OS06G51029|LOC_OS03G10180|LOC_OS02G45070|LOC_OS07G37240|LOC_OS01G63210|LOC_OS08G14440|LOC_OS06G46770|LOC_OS05G22730|LOC_OS08G01380|LOC_OS02G…
Os01g18840	-7.28753	5.36316e-08	2.61454e-06	IF, putative, expressed		48519	1.8219e-05	0.00051978	26	565	negative regulation of biological process	LOC_OS07G49460|LOC_OS01G60900|LOC_OS12G01940|LOC_OS01G05470|LOC_OS11G43890|LOC_OS07G12630|LOC_OS04G54840|LOC_OS04G06770|LOC_OS08G07890|LOC_OS04G46350|LOC_OS09G30412|LOC_OS02G05880|LOC_OS01G34350|LOC_OS03G22450|LOC_OS07G06970|LOC_OS11G30500|LOC_OS07G02300|LOC_OS09G30418|LOC_OS04G35430|LOC_OS08G44510|LOC_OS01G44230|LOC_OS07G37640|LOC_OS01G16870|LOC_OS02G56880|LOC_OS02G40460|LOC_OS12G29520		1901575	0.0002531	0.0083027	41	842	organic substance catabolic process	LOC_OS03G19500|LOC_OS01G51410|LOC_OS01G53930|LOC_OS03G52840|LOC_OS04G57550|LOC_OS05G09500|LOC_OS01G62244|LOC_OS04G56160|LOC_OS02G15750|LOC_OS06G40080|LOC_OS05G20050|LOC_OS10G40360|LOC_OS04G53230|LOC_OS04G55850|LOC_OS09G36450|LOC_OS09G36350|LOC_OS05G37690|LOC_OS07G08030|LOC_OS02G02410|LOC_OS04G41970|LOC_OS02G50620|LOC_OS10G31000|LOC_OS03G41080|LOC_OS12G43550|LOC_OS07G44040|LOC_OS01G63190|LOC_OS02G…
Os01g19020	-1.90523	0.000156179	0.00118755	peroxidase precursor, putative, expressed		16458	2.1485e-05	0.00058271	10	104	gene silencing	LOC_OS04G54840|LOC_OS01G16870|LOC_OS12G01940|LOC_OS04G06770|LOC_OS04G35430|LOC_OS01G44230|LOC_OS01G05470|LOC_OS02G05880|LOC_OS01G34350|LOC_OS07G06970		42737	0.00026506	0.0085279	9	78	drug catabolic process	LOC_OS04G53230|LOC_OS01G51410|LOC_OS08G41100|LOC_OS03G52840|LOC_OS05G41990|LOC_OS09G32080|LOC_OS02G07410|LOC_OS02G15750|LOC_OS03G03910
Os01g19220	-1.60937	7.84465e-05	0.000694303	beta-D-xylosidase, putative, expressed		50793	2.1769e-05	0.00058271	21	406	regulation of developmental process	LOC_OS07G07974|LOC_OS01G60900|LOC_OS06G10230|LOC_OS07G41090|LOC_OS09G30418|LOC_OS12G32986|LOC_OS11G43890|LOC_OS08G39890|LOC_OS07G12630|LOC_OS06G12530|LOC_OS07G37640|LOC_OS04G40840|LOC_OS04G47270|LOC_OS10G40130|LOC_OS08G07890|LOC_OS12G29520|LOC_OS09G30412|LOC_OS01G70260|LOC_OS07G06970|LOC_OS01G72220|LOC_OS03G43890		9071	0.00031971	0.010003	4	13	serine family amino acid catabolic process	LOC_OS04G53230|LOC_OS01G51410|LOC_OS03G52840|LOC_OS02G07410
Os01g19490	1.19476	8.11956e-05	0.000714011	pentatricopeptide, putative, expressed		7059	2.1978e-05	0.00058271	7	47	chromosome segregation	LOC_OS06G14460|LOC_OS02G53680|LOC_OS05G41880|LOC_OS05G51790|LOC_OS01G16290|LOC_OS01G71960|LOC_OS05G09620		10565	0.00032886	0.010003	6	35	regulation of cellular ketone metabolic process	LOC_OS12G17900|LOC_OS03G43840|LOC_OS08G41100|LOC_OS09G32080|LOC_OS02G03960|LOC_OS01G04280
Os01g19630	0.965929	0.000151654	0.00116191	expressed protein		9628	2.2336e-05	0.00058271	49	1443	response to abiotic stimulus	LOC_OS11G04980|LOC_OS06G09450|LOC_OS01G62900|LOC_OS12G32986|LOC_OS02G18840|LOC_OS11G26570|LOC_OS05G08990|LOC_OS05G25850|LOC_OS12G07060|LOC_OS12G29570|LOC_OS04G55410|LOC_OS04G30790|LOC_OS03G09250|LOC_OS07G47100|LOC_OS09G30412|LOC_OS03G02260|LOC_OS11G30500|LOC_OS03G17690|LOC_OS11G26760|LOC_OS02G30910|LOC_OS04G42784|LOC_OS09G30418|LOC_OS03G47800|LOC_OS06G08550|LOC_OS06G12530|LOC_OS09G29840|LOC_OS11G…		16032	0.00032886	0.010003	6	35	viral process	LOC_OS02G39795|LOC_OS10G39220|LOC_OS04G37760|LOC_OS08G34700|LOC_OS02G40100|LOC_OS01G67000
Os01g19820	-1.87917	0.00177967	0.00769565	universal stress protein domain containing protein, putative, expressed		2000026	2.2427e-05	0.00058271	17	285	regulation of multicellular organismal development	LOC_OS01G60900|LOC_OS06G10230|LOC_OS07G41090|LOC_OS09G30418|LOC_OS11G43890|LOC_OS08G39890|LOC_OS07G12630|LOC_OS07G37640|LOC_OS04G40840|LOC_OS04G47270|LOC_OS08G07890|LOC_OS12G29520|LOC_OS09G30412|LOC_OS01G70260|LOC_OS07G06970|LOC_OS01G72220|LOC_OS03G43890		35556	0.00034777	0.01039	17	241	intracellular signal transduction	LOC_OS11G05930|LOC_OS05G05160|LOC_OS12G43550|LOC_OS07G48780|LOC_OS07G44040|LOC_OS03G13860|LOC_OS01G12730|LOC_OS04G36070|LOC_OS06G09180|LOC_OS02G37420|LOC_OS05G20050|LOC_OS07G42820|LOC_OS12G35670|LOC_OS02G35180|LOC_OS02G50480|LOC_OS01G72330|LOC_OS03G27450
Os01g20830	-3.43234	0.000226917	0.0015785	heavy metal-associated domain containing protein, expressed		31047	2.3273e-05	0.00059408	9	84	gene silencing by RNA	LOC_OS04G54840|LOC_OS01G16870|LOC_OS04G06770|LOC_OS04G35430|LOC_OS01G44230|LOC_OS01G05470|LOC_OS02G05880|LOC_OS01G34350|LOC_OS07G06970		9314	0.00042378	0.012273	29	539	response to radiation	LOC_OS04G38410|LOC_OS03G52840|LOC_OS03G13860|LOC_OS03G39610|LOC_OS02G49680|LOC_OS03G03910|LOC_OS06G40080|LOC_OS01G13770|LOC_OS01G64630|LOC_OS11G13890|LOC_OS04G37920|LOC_OS05G37690|LOC_OS06G01210|LOC_OS02G50960|LOC_OS09G38040|LOC_OS08G06630|LOC_OS06G21590|LOC_OS06G51029|LOC_OS03G10180|LOC_OS02G45070|LOC_OS07G37240|LOC_OS01G63210|LOC_OS08G14440|LOC_OS06G46770|LOC_OS05G22730|LOC_OS08G01380|LOC_OS02G…
Os01g20940	0.848337	4.94117e-05	0.000495347	PHS1, putative, expressed		398	2.5329e-05	0.0006354	7	48	mRNA splicing, via spliceosome	LOC_OS08G37960|LOC_OS04G02870|LOC_OS03G18720|LOC_OS11G18830|LOC_OS03G17710|LOC_OS02G03440|LOC_OS06G07080		51704	0.0004255	0.012273	46	1005	multi-organism process	LOC_OS02G47020|LOC_OS03G17940|LOC_OS04G37760|LOC_OS09G26420|LOC_OS03G50880|LOC_OS01G61970|LOC_OS02G15750|LOC_OS01G67000|LOC_OS12G31850|LOC_OS03G29240|LOC_OS10G40360|LOC_OS05G50510|LOC_OS08G43654|LOC_OS05G01820|LOC_OS02G39795|LOC_OS03G31679|LOC_OS05G37690|LOC_OS08G34700|LOC_OS07G08030|LOC_OS11G39020|LOC_OS01G55870|LOC_OS06G01850|LOC_OS02G03960|LOC_OS01G74650|LOC_OS05G35460|LOC_OS03G18200|LOC_OS12G…
Os01g22380	1.83391	0.000551883	0.00312665	expressed protein		48831	2.6167e-05	0.0006453	11	129	regulation of shoot system development	LOC_OS04G47270|LOC_OS12G29520|LOC_OS11G43890|LOC_OS08G39890|LOC_OS07G12630|LOC_OS07G37640|LOC_OS01G70260|LOC_OS04G40840|LOC_OS07G06970|LOC_OS01G72220|LOC_OS03G43890		43436	0.00046268	0.012828	44	952	oxoacid metabolic process	LOC_OS03G12290|LOC_OS06G04280|LOC_OS01G51410|LOC_OS01G53930|LOC_OS03G60090|LOC_OS03G52840|LOC_OS03G50880|LOC_OS05G09500|LOC_OS02G10830|LOC_OS03G12110|LOC_OS04G58580|LOC_OS08G36480|LOC_OS10G40360|LOC_OS08G31030|LOC_OS03G06620|LOC_OS02G03280|LOC_OS05G04510|LOC_OS04G53230|LOC_OS04G56400|LOC_OS04G52164|LOC_OS09G36450|LOC_OS01G55870|LOC_OS01G74650|LOC_OS02G50620|LOC_OS02G51410|LOC_OS05G03190|LOC_OS01G…
Os01g24710	-0.923198	0.00059572	0.00330682	jacalin-like lectin domain containing protein, expressed		65007	2.9545e-05	0.00071647	101	3769	biological regulation	LOC_OS03G18210|LOC_OS01G50960|LOC_OS07G48350|LOC_OS05G43310|LOC_OS01G05470|LOC_OS02G12650|LOC_OS07G08170|LOC_OS02G06370|LOC_OS03G61120|LOC_OS12G20324|LOC_OS01G58680|LOC_OS01G34350|LOC_OS03G43890|LOC_OS08G44510|LOC_OS06G48650|LOC_OS04G47270|LOC_OS01G16870|LOC_OS10G35480|LOC_OS02G56880|LOC_OS03G06850|LOC_OS04G51000|LOC_OS02G40460|LOC_OS01G60900|LOC_OS12G06080|LOC_OS02G14980|LOC_OS03G55530|LOC_OS02G…		46686	0.00046543	0.012828	22	365	response to cadmium ion	LOC_OS02G50620|LOC_OS06G06980|LOC_OS03G17470|LOC_OS06G04270|LOC_OS01G51410|LOC_OS04G38870|LOC_OS02G50240|LOC_OS03G52840|LOC_OS04G46960|LOC_OS05G41640|LOC_OS03G03910|LOC_OS03G53230|LOC_OS07G38730|LOC_OS03G29240|LOC_OS05G04510|LOC_OS04G53230|LOC_OS04G56400|LOC_OS09G36450|LOC_OS06G38980|LOC_OS02G02410|LOC_OS02G03960|LOC_OS01G74650
Os01g25540	-1.05799	4.59063e-05	0.000469317	RALFL6 - Rapid ALkalinization Factor RALF family protein precursor, expressed		48609	3.4772e-05	0.00082939	11	133	multicellular organismal reproductive process	LOC_OS12G06560|LOC_OS10G35480|LOC_OS01G12660|LOC_OS04G30790|LOC_OS02G53680|LOC_OS12G29520|LOC_OS12G20324|LOC_OS07G12630|LOC_OS04G47700|LOC_OS03G23935|LOC_OS08G04280		55085	0.00046772	0.012828	42	896	transmembrane transport	LOC_OS09G26900|LOC_OS02G40090|LOC_OS06G36650|LOC_OS05G10730|LOC_OS01G50820|LOC_OS03G04920|LOC_OS02G57620|LOC_OS04G56160|LOC_OS03G37470|LOC_OS07G32880|LOC_OS01G64890|LOC_OS08G37432|LOC_OS01G13770|LOC_OS08G43654|LOC_OS03G48000|LOC_OS08G09190|LOC_OS04G51830|LOC_OS04G31924|LOC_OS10G41190|LOC_OS02G43860|LOC_OS05G35410|LOC_OS02G50960|LOC_OS12G44380|LOC_OS07G31884|LOC_OS04G38026|LOC_OS02G15580|LOC_OS03G…
Os01g25560	-1.54657	1.7071e-05	0.0002273	RALFL7 - Rapid ALkalinization Factor RALF family protein precursor, expressed		48827	4.0658e-05	0.00095415	18	329	phyllome development	LOC_OS02G30910|LOC_OS06G10230|LOC_OS09G30418|LOC_OS06G45590|LOC_OS08G39890|LOC_OS06G12530|LOC_OS07G37640|LOC_OS05G08990|LOC_OS02G54490|LOC_OS02G12570|LOC_OS04G06770|LOC_OS08G07890|LOC_OS07G41900|LOC_OS12G29520|LOC_OS07G47100|LOC_OS09G30412|LOC_OS01G34350|LOC_OS03G43890		6082	0.00048329	0.013041	44	954	organic acid metabolic process	LOC_OS03G12290|LOC_OS06G04280|LOC_OS01G51410|LOC_OS01G53930|LOC_OS03G60090|LOC_OS03G52840|LOC_OS03G50880|LOC_OS05G09500|LOC_OS02G10830|LOC_OS03G12110|LOC_OS04G58580|LOC_OS08G36480|LOC_OS10G40360|LOC_OS08G31030|LOC_OS03G06620|LOC_OS02G03280|LOC_OS05G04510|LOC_OS04G53230|LOC_OS04G56400|LOC_OS04G52164|LOC_OS09G36450|LOC_OS01G55870|LOC_OS01G74650|LOC_OS02G50620|LOC_OS02G51410|LOC_OS05G03190|LOC_OS01G…
Os01g27210	-2.29681	2.56469e-06	5.01734e-05	glutathione S-transferase, putative, expressed		10629	4.2117e-05	0.0009727	16	270	negative regulation of gene expression	LOC_OS07G49460|LOC_OS12G01940|LOC_OS07G02300|LOC_OS04G35430|LOC_OS01G44230|LOC_OS01G05470|LOC_OS04G54840|LOC_OS01G16870|LOC_OS02G56880|LOC_OS04G06770|LOC_OS02G40460|LOC_OS12G29520|LOC_OS04G46350|LOC_OS02G05880|LOC_OS01G34350|LOC_OS07G06970		43207	0.0005388	0.014085	31	600	response to external biotic stimulus	LOC_OS02G47020|LOC_OS09G26420|LOC_OS03G50880|LOC_OS01G61970|LOC_OS02G15750|LOC_OS12G31850|LOC_OS10G40360|LOC_OS05G50510|LOC_OS08G43654|LOC_OS05G01820|LOC_OS05G37690|LOC_OS08G34700|LOC_OS07G08030|LOC_OS11G39020|LOC_OS01G55870|LOC_OS06G01850|LOC_OS02G03960|LOC_OS12G44380|LOC_OS03G43840|LOC_OS04G13140|LOC_OS08G34190|LOC_OS05G48930|LOC_OS02G45070|LOC_OS06G09180|LOC_OS03G07300|LOC_OS09G35910|LOC_OS02G…
Os01g27260	-1.36803	0.00158617	0.00704689	glutathione S-transferase, putative, expressed		51239	4.853e-05	0.0011033	17	303	regulation of multicellular organismal process	LOC_OS01G60900|LOC_OS06G10230|LOC_OS07G41090|LOC_OS09G30418|LOC_OS11G43890|LOC_OS08G39890|LOC_OS07G12630|LOC_OS07G37640|LOC_OS04G40840|LOC_OS04G47270|LOC_OS08G07890|LOC_OS12G29520|LOC_OS09G30412|LOC_OS01G70260|LOC_OS07G06970|LOC_OS01G72220|LOC_OS03G43890		51707	0.0005388	0.014085	31	600	response to other organism	LOC_OS02G47020|LOC_OS09G26420|LOC_OS03G50880|LOC_OS01G61970|LOC_OS02G15750|LOC_OS12G31850|LOC_OS10G40360|LOC_OS05G50510|LOC_OS08G43654|LOC_OS05G01820|LOC_OS05G37690|LOC_OS08G34700|LOC_OS07G08030|LOC_OS11G39020|LOC_OS01G55870|LOC_OS06G01850|LOC_OS02G03960|LOC_OS12G44380|LOC_OS03G43840|LOC_OS04G13140|LOC_OS08G34190|LOC_OS05G48930|LOC_OS02G45070|LOC_OS06G09180|LOC_OS03G07300|LOC_OS09G35910|LOC_OS02G…
Os01g28690	1.07992	1.45287e-09	1.56832e-07	nucleoporin autopeptidase domain containing protein, expressed		9415	5.517e-05	0.0012349	15	247	response to water	LOC_OS11G30500|LOC_OS11G26760|LOC_OS06G09450|LOC_OS01G62900|LOC_OS09G30418|LOC_OS03G47800|LOC_OS12G32986|LOC_OS01G50700|LOC_OS09G26880|LOC_OS11G26570|LOC_OS11G26790|LOC_OS11G26780|LOC_OS09G29840|LOC_OS04G49980|LOC_OS09G30412		44419	0.00055879	0.014382	8	69	interspecies interaction between organisms	LOC_OS02G39795|LOC_OS10G39220|LOC_OS04G37760|LOC_OS08G34190|LOC_OS08G34700|LOC_OS02G40100|LOC_OS02G45070|LOC_OS01G67000
Os01g29104	1.73587	8.30654e-05	0.000726387	expressed protein		9892	5.7644e-05	0.0012708	18	338	negative regulation of metabolic process	LOC_OS07G49460|LOC_OS11G30500|LOC_OS12G01940|LOC_OS07G02300|LOC_OS04G35430|LOC_OS01G44230|LOC_OS01G05470|LOC_OS07G37640|LOC_OS04G54840|LOC_OS01G16870|LOC_OS02G56880|LOC_OS04G06770|LOC_OS02G40460|LOC_OS12G29520|LOC_OS04G46350|LOC_OS02G05880|LOC_OS01G34350|LOC_OS07G06970		10215	0.00058445	0.014815	4	15	cellulose microfibril organization	LOC_OS04G45700|LOC_OS05G32110|LOC_OS03G30260|LOC_OS03G30250
Os01g32120	-1.46267	4.38226e-11	1.15177e-08	OsCML11 - Calmodulin-related calcium sensor protein, expressed		6549	5.9403e-05	0.001271	3	5	isoleucine metabolic process	LOC_OS03G50510|LOC_OS05G49800|LOC_OS02G30630		9825	0.00060202	0.015033	5	26	multidimensional cell growth	LOC_OS05G37910|LOC_OS08G03440|LOC_OS08G41100|LOC_OS09G32080|LOC_OS05G32110
Os01g32380	-2.05012	2.99788e-05	0.000345843	expressed protein		9097	5.9403e-05	0.001271	3	5	isoleucine biosynthetic process	LOC_OS03G50510|LOC_OS05G49800|LOC_OS02G30630		6950	0.00061959	0.015053	104	2810	response to stress	LOC_OS01G02000|LOC_OS02G14160|LOC_OS08G06640|LOC_OS04G02910|LOC_OS01G07770|LOC_OS03G03910|LOC_OS01G64970|LOC_OS11G37860|LOC_OS03G12910|LOC_OS05G04510|LOC_OS02G38480|LOC_OS06G01850|LOC_OS06G04270|LOC_OS09G32080|LOC_OS05G41640|LOC_OS02G15640|LOC_OS10G39170|LOC_OS02G45070|LOC_OS03G38330|LOC_OS11G31190|LOC_OS03G07300|LOC_OS06G40370|LOC_OS09G35910|LOC_OS08G14440|LOC_OS02G51470|LOC_OS02G09810|LOC_OS06G…
Os01g34330	0.572223	5.57282e-07	1.62056e-05	BAH domain containing protein, expressed		32504	6.3448e-05	0.0013379	11	142	multicellular organism reproduction	LOC_OS12G06560|LOC_OS10G35480|LOC_OS01G12660|LOC_OS04G30790|LOC_OS02G53680|LOC_OS12G29520|LOC_OS12G20324|LOC_OS07G12630|LOC_OS04G47700|LOC_OS03G23935|LOC_OS08G04280		1901135	0.00062084	0.015053	32	632	carbohydrate derivative metabolic process	LOC_OS03G16050|LOC_OS01G53930|LOC_OS05G09500|LOC_OS04G56160|LOC_OS02G15750|LOC_OS04G58580|LOC_OS07G32880|LOC_OS02G35870|LOC_OS05G20050|LOC_OS05G04510|LOC_OS09G36450|LOC_OS07G08030|LOC_OS05G33210|LOC_OS02G50620|LOC_OS05G03190|LOC_OS12G43550|LOC_OS07G44040|LOC_OS03G01222|LOC_OS09G32080|LOC_OS01G12730|LOC_OS09G26310|LOC_OS05G41640|LOC_OS07G38730|LOC_OS05G47880|LOC_OS08G40930|LOC_OS02G37420|LOC_OS03G…
Os01g34350	0.573884	0.00130647	0.00605646	RNA-dependent RNA polymerase, putative, expressed		10035	6.7318e-05	0.0013992	30	756	response to inorganic substance	LOC_OS01G51154|LOC_OS11G04980|LOC_OS06G09450|LOC_OS01G62900|LOC_OS12G32986|LOC_OS01G50700|LOC_OS09G26880|LOC_OS11G26570|LOC_OS11G26790|LOC_OS05G25850|LOC_OS04G49980|LOC_OS03G09250|LOC_OS01G71300|LOC_OS09G30412|LOC_OS02G52390|LOC_OS02G26700|LOC_OS03G02260|LOC_OS11G30500|LOC_OS03G17690|LOC_OS11G26760|LOC_OS09G30418|LOC_OS03G47800|LOC_OS01G44230|LOC_OS07G33240|LOC_OS05G49800|LOC_OS11G26780|LOC_OS09G…		42126	0.00064759	0.01526	3	7	nitrate metabolic process	LOC_OS03G12290|LOC_OS02G50240|LOC_OS08G36480
Os01g35170	0.899243	0.000209286	0.00149015	tRNA methyltransferase, putative, expressed		6298	6.9623e-05	0.0014268	4	13	mismatch repair	LOC_OS04G42784|LOC_OS05G41880|LOC_OS02G37920|LOC_OS01G72880		42128	0.00064759	0.01526	3	7	nitrate assimilation	LOC_OS03G12290|LOC_OS02G50240|LOC_OS08G36480
Os01g36070	-0.668103	0.00154394	0.00690831	nodulin MtN3 family protein, putative, expressed		9555	7.4963e-05	0.0015149	14	225	pollen development	LOC_OS11G30500|LOC_OS01G62900|LOC_OS06G45590|LOC_OS06G12530|LOC_OS04G47700|LOC_OS02G37920|LOC_OS01G12660|LOC_OS08G07890|LOC_OS04G30790|LOC_OS02G53680|LOC_OS12G20324|LOC_OS08G04280|LOC_OS01G72880|LOC_OS03G43890		70726	0.00076258	0.017234	4	16	cell wall assembly	LOC_OS04G45700|LOC_OS05G32110|LOC_OS03G30260|LOC_OS03G30250
Os01g36600	0.995789	0.00194881	0.0082439	PPR repeat domain containing protein, putative, expressed		375	7.8957e-05	0.0015211	7	57	RNA splicing, via transesterification reactions	LOC_OS08G37960|LOC_OS04G02870|LOC_OS03G18720|LOC_OS11G18830|LOC_OS03G17710|LOC_OS02G03440|LOC_OS06G07080		71668	0.00076258	0.017234	4	16	plant-type cell wall assembly	LOC_OS04G45700|LOC_OS05G32110|LOC_OS03G30260|LOC_OS03G30250
Os01g36720	-4.13352	1.48908e-06	3.37993e-05	transporter, major facilitator family, putative, expressed		377	7.8957e-05	0.0015211	7	57	RNA splicing, via transesterification reactions with bulged adenosine as nucleophile	LOC_OS08G37960|LOC_OS04G02870|LOC_OS03G18720|LOC_OS11G18830|LOC_OS03G17710|LOC_OS02G03440|LOC_OS06G07080		46148	0.00076987	0.017234	9	90	pigment biosynthetic process	LOC_OS01G39960|LOC_OS10G41780|LOC_OS04G48880|LOC_OS03G20700|LOC_OS01G17170|LOC_OS11G16550|LOC_OS10G35840|LOC_OS06G40080|LOC_OS03G08570
Os01g37832	1.47774	8.96152e-07	2.33073e-05	thioredoxin, putative, expressed		1510	7.906e-05	0.0015211	5	25	RNA methylation	LOC_OS05G49230|LOC_OS02G45110|LOC_OS03G52640|LOC_OS07G37640|LOC_OS07G06970		6812	0.00077258	0.017234	26	481	cation transport	LOC_OS09G26900|LOC_OS07G48390|LOC_OS04G56160|LOC_OS05G43790|LOC_OS07G32880|LOC_OS01G64890|LOC_OS01G20830|LOC_OS03G63420|LOC_OS03G48000|LOC_OS04G51830|LOC_OS02G29510|LOC_OS10G14870|LOC_OS05G35410|LOC_OS03G03500|LOC_OS12G23280|LOC_OS04G46940|LOC_OS05G02940|LOC_OS06G43660|LOC_OS01G11160|LOC_OS10G42299|LOC_OS03G02070|LOC_OS02G09150|LOC_OS02G51470|LOC_OS04G51820|LOC_OS07G01090|LOC_OS06G37010
Os01g37910	-1.74922	8.9412e-08	3.91663e-06	vacuolar-processing enzyme precursor, putative, expressed		16570	7.9454e-05	0.0015211	9	98	histone modification	LOC_OS04G47270|LOC_OS05G34790|LOC_OS01G16870|LOC_OS04G06770|LOC_OS04G35430|LOC_OS08G30870|LOC_OS08G04780|LOC_OS11G43890|LOC_OS04G40840		7568	0.00079004	0.017391	10	109	aging	LOC_OS11G31190|LOC_OS03G12290|LOC_OS12G17900|LOC_OS06G46770|LOC_OS04G56400|LOC_OS04G13140|LOC_OS02G50240|LOC_OS02G10700|LOC_OS02G50480|LOC_OS03G06070
Os01g37920	-1.00536	0.00238452	0.00954596	expressed protein		50789	8.8217e-05	0.001667	90	3353	regulation of biological process	LOC_OS03G18210|LOC_OS06G10880|LOC_OS01G50960|LOC_OS07G48350|LOC_OS05G43310|LOC_OS01G05470|LOC_OS12G32986|LOC_OS08G39890|LOC_OS07G12630|LOC_OS04G39280|LOC_OS05G08990|LOC_OS04G54840|LOC_OS02G54490|LOC_OS08G07890|LOC_OS07G08170|LOC_OS03G60910|LOC_OS02G06370|LOC_OS12G41860|LOC_OS12G20324|LOC_OS07G47100|LOC_OS09G30412|LOC_OS02G05880|LOC_OS01G58680|LOC_OS01G34350|LOC_OS03G43890|LOC_OS07G07974|LOC_OS11G…		71705	0.00083406	0.018122	34	698	nitrogen compound transport	LOC_OS02G40090|LOC_OS01G50820|LOC_OS11G47710|LOC_OS03G13860|LOC_OS09G29239|LOC_OS06G51510|LOC_OS01G65100|LOC_OS12G31850|LOC_OS03G01290|LOC_OS05G19040|LOC_OS05G20050|LOC_OS02G43860|LOC_OS07G07000|LOC_OS05G34000|LOC_OS01G51120|LOC_OS12G43550|LOC_OS08G44430|LOC_OS07G44040|LOC_OS01G12730|LOC_OS03G13750|LOC_OS03G13274|LOC_OS07G37100|LOC_OS05G01250|LOC_OS01G11160|LOC_OS10G42299|LOC_OS02G37420|LOC_OS07G…
Os01g37950	-0.7054	0.000307637	0.00198895	expressed protein		30422	9.521e-05	0.0017669	6	41	production of siRNA involved in RNA interference	LOC_OS04G54840|LOC_OS01G16870|LOC_OS04G06770|LOC_OS02G05880|LOC_OS01G34350|LOC_OS07G06970		6979	0.0009182	0.019694	24	435	response to oxidative stress	LOC_OS03G43840|LOC_OS08G02110|LOC_OS02G14160|LOC_OS05G41990|LOC_OS04G46960|LOC_OS03G32050|LOC_OS01G07770|LOC_OS05G48930|LOC_OS03G03910|LOC_OS10G39170|LOC_OS04G59020|LOC_OS06G13190|LOC_OS10G40360|LOC_OS11G10460|LOC_OS01G70400|LOC_OS07G09060|LOC_OS02G09810|LOC_OS04G37920|LOC_OS02G37060|LOC_OS10G35840|LOC_OS01G16450|LOC_OS08G42030|LOC_OS01G57730|LOC_OS01G19020
Os01g39000	-0.918871	9.03672e-07	2.33073e-05	ZmGR2c, putative, expressed		6457	9.5934e-05	0.0017669	13	202	protein folding	LOC_OS06G11320|LOC_OS09G30418|LOC_OS12G32986|LOC_OS09G01650|LOC_OS06G12530|LOC_OS12G34400|LOC_OS08G38086|LOC_OS09G29840|LOC_OS12G07060|LOC_OS06G47320|LOC_OS09G30412|LOC_OS08G25090|LOC_OS03G02260		9069	0.00096604	0.020408	7	58	serine family amino acid metabolic process	LOC_OS04G53230|LOC_OS01G51410|LOC_OS03G52840|LOC_OS02G07410|LOC_OS02G10830|LOC_OS11G41160|LOC_OS01G74650
Os01g39100	0.687961	0.00215034	0.00887292	zinc finger C-x8-C-x5-C-x3-H type family protein, expressed		16569	0.00010049	0.0018276	9	101	covalent chromatin modification	LOC_OS04G47270|LOC_OS05G34790|LOC_OS01G16870|LOC_OS04G06770|LOC_OS04G35430|LOC_OS08G30870|LOC_OS08G04780|LOC_OS11G43890|LOC_OS04G40840		6544	0.00097587	0.020408	4	17	glycine metabolic process	LOC_OS04G53230|LOC_OS01G51410|LOC_OS03G52840|LOC_OS02G07410
Os01g39600	1.03795	1.06895e-05	0.00015955	expressed protein		1101	0.00011068	0.0019881	28	703	response to acid chemical	LOC_OS01G51154|LOC_OS01G51890|LOC_OS11G04980|LOC_OS06G09450|LOC_OS01G62900|LOC_OS12G32986|LOC_OS01G50700|LOC_OS09G26880|LOC_OS07G12630|LOC_OS11G26570|LOC_OS11G26790|LOC_OS04G49980|LOC_OS09G30412|LOC_OS04G34930|LOC_OS07G23110|LOC_OS07G47490|LOC_OS11G30500|LOC_OS11G26760|LOC_OS02G30910|LOC_OS09G30418|LOC_OS03G47800|LOC_OS11G26780|LOC_OS09G29840|LOC_OS01G20940|LOC_OS04G51000|LOC_OS12G29520|LOC_OS08G…		1901605	0.0010138	0.020463	17	265	alpha-amino acid metabolic process	LOC_OS03G12290|LOC_OS01G51410|LOC_OS02G50240|LOC_OS03G60090|LOC_OS03G52840|LOC_OS03G50880|LOC_OS02G10830|LOC_OS03G12110|LOC_OS11G41160|LOC_OS10G40360|LOC_OS03G06620|LOC_OS05G04510|LOC_OS04G53230|LOC_OS04G56400|LOC_OS02G07410|LOC_OS01G55870|LOC_OS01G74650
Os01g39800	-0.426133	0.00237185	0.00951414	esterase, putative, expressed		48869	0.00011559	0.002051	23	525	cellular developmental process	LOC_OS01G05840|LOC_OS01G60900|LOC_OS03G58070|LOC_OS07G41090|LOC_OS04G47700|LOC_OS03G23935|LOC_OS03G55530|LOC_OS03G01190|LOC_OS12G10670|LOC_OS12G06560|LOC_OS11G14010|LOC_OS09G07360|LOC_OS01G12660|LOC_OS08G07890|LOC_OS07G07680|LOC_OS12G20324|LOC_OS01G70310|LOC_OS04G46350|LOC_OS12G25200|LOC_OS07G47820|LOC_OS08G04280|LOC_OS09G15420|LOC_OS03G43890		10337	0.0010152	0.020463	3	8	regulation of salicylic acid metabolic process	LOC_OS08G41100|LOC_OS09G32080|LOC_OS01G04280
Os01g39960	-0.70253	0.000630845	0.00346376	lycopene epsilon cyclase, chloroplast precursor, putative, expressed		16246	0.00012517	0.0021943	6	43	RNA interference	LOC_OS04G54840|LOC_OS01G16870|LOC_OS04G06770|LOC_OS02G05880|LOC_OS01G34350|LOC_OS07G06970		71941	0.0010152	0.020463	3	8	nitrogen cycle metabolic process	LOC_OS03G12290|LOC_OS02G50240|LOC_OS08G36480
Os01g40200	-0.880366	4.18584e-05	0.000439295	XIK, putative, expressed		19953	0.00014402	0.0024947	10	130	sexual reproduction	LOC_OS12G06560|LOC_OS01G12660|LOC_OS08G07890|LOC_OS04G30790|LOC_OS02G53680|LOC_OS12G20324|LOC_OS10G40700|LOC_OS04G47700|LOC_OS03G23935|LOC_OS08G04280		9773	0.0012279	0.024455	4	18	photosynthetic electron transport in photosystem I	LOC_OS12G08770|LOC_OS09G30340|LOC_OS03G16050|LOC_OS02G51470
Os01g40280	0.606154	0.00182718	0.00783913	integral membrane protein, putative, expressed		9790	0.00014781	0.0025302	17	332	embryo development	LOC_OS03G17690|LOC_OS01G04600|LOC_OS01G62900|LOC_OS01G50910|LOC_OS06G12530|LOC_OS03G56970|LOC_OS05G25850|LOC_OS02G54490|LOC_OS04G56850|LOC_OS02G56880|LOC_OS05G46480|LOC_OS04G49980|LOC_OS08G07890|LOC_OS05G22920|LOC_OS03G09250|LOC_OS01G72220|LOC_OS03G43890		42546	0.0013178	0.025938	9	97	cell wall biogenesis	LOC_OS04G45700|LOC_OS02G51860|LOC_OS05G50510|LOC_OS06G22330|LOC_OS05G03174|LOC_OS06G47340|LOC_OS05G32110|LOC_OS03G30260|LOC_OS03G30250
Os01g40310	-1.42245	0.00230592	0.00934032	expressed protein		9816	0.00016216	0.0027435	6	45	defense response to bacterium, incompatible interaction	LOC_OS07G47490|LOC_OS01G16870|LOC_OS07G02300|LOC_OS09G30418|LOC_OS04G06770|LOC_OS09G30412		46394	0.0014416	0.028044	25	476	carboxylic acid biosynthetic process	LOC_OS03G12290|LOC_OS06G04280|LOC_OS03G50880|LOC_OS02G10830|LOC_OS03G12110|LOC_OS04G58580|LOC_OS10G40360|LOC_OS03G06620|LOC_OS05G04510|LOC_OS04G56400|LOC_OS04G52164|LOC_OS01G55870|LOC_OS01G74650|LOC_OS02G51410|LOC_OS01G65090|LOC_OS02G50240|LOC_OS11G41160|LOC_OS02G32610|LOC_OS01G65830|LOC_OS09G36800|LOC_OS04G48880|LOC_OS06G36560|LOC_OS02G03210|LOC_OS11G37890|LOC_OS02G37080
Os01g40330	-0.577515	0.000227885	0.00158044	DUF630/DUF632 domains containing protein, putative, expressed		1901700	0.00017098	0.0028595	34	952	response to oxygen-containing compound	LOC_OS01G51154|LOC_OS01G51890|LOC_OS11G04980|LOC_OS06G09450|LOC_OS01G62900|LOC_OS06G12560|LOC_OS12G32986|LOC_OS01G50700|LOC_OS09G26880|LOC_OS07G12630|LOC_OS11G26570|LOC_OS11G26790|LOC_OS05G25850|LOC_OS04G49980|LOC_OS08G07890|LOC_OS03G09250|LOC_OS09G30412|LOC_OS04G34930|LOC_OS07G23110|LOC_OS07G47490|LOC_OS11G30500|LOC_OS03G17690|LOC_OS11G26760|LOC_OS02G30910|LOC_OS09G30418|LOC_OS02G46100|LOC_OS03G…		19693	0.0014687	0.028203	19	323	ribose phosphate metabolic process	LOC_OS02G50620|LOC_OS12G43550|LOC_OS07G44040|LOC_OS01G53930|LOC_OS03G01222|LOC_OS01G12730|LOC_OS05G09500|LOC_OS05G41640|LOC_OS04G56160|LOC_OS07G32880|LOC_OS07G38730|LOC_OS02G37420|LOC_OS05G20050|LOC_OS03G07300|LOC_OS02G51470|LOC_OS09G36450|LOC_OS04G38600|LOC_OS07G08030|LOC_OS05G33210
Os01g40499	-3.64724	0.00154827	0.00692253	S-locus lectin protein kinase family protein, putative, expressed		98813	0.00018363	0.0030214	6	46	nuclear chromosome segregation	LOC_OS06G14460|LOC_OS02G53680|LOC_OS05G41880|LOC_OS05G51790|LOC_OS01G71960|LOC_OS05G09620		16053	0.0014835	0.028203	25	477	organic acid biosynthetic process	LOC_OS03G12290|LOC_OS06G04280|LOC_OS03G50880|LOC_OS02G10830|LOC_OS03G12110|LOC_OS04G58580|LOC_OS10G40360|LOC_OS03G06620|LOC_OS05G04510|LOC_OS04G56400|LOC_OS04G52164|LOC_OS01G55870|LOC_OS01G74650|LOC_OS02G51410|LOC_OS01G65090|LOC_OS02G50240|LOC_OS11G41160|LOC_OS02G32610|LOC_OS01G65830|LOC_OS09G36800|LOC_OS04G48880|LOC_OS06G36560|LOC_OS02G03210|LOC_OS11G37890|LOC_OS02G37080
Os01g41640	0.901994	6.18457e-08	2.92076e-06	expressed protein		44703	0.00018481	0.0030214	10	134	multi-organism reproductive process	LOC_OS12G06560|LOC_OS01G12660|LOC_OS08G07890|LOC_OS04G30790|LOC_OS02G53680|LOC_OS12G20324|LOC_OS10G40700|LOC_OS04G47700|LOC_OS03G23935|LOC_OS08G04280		42493	0.0015124	0.028288	21	374	response to drug	LOC_OS10G36924|LOC_OS07G31884|LOC_OS01G70160|LOC_OS03G43840|LOC_OS03G37640|LOC_OS05G48930|LOC_OS03G37470|LOC_OS03G03910|LOC_OS04G59020|LOC_OS12G31850|LOC_OS11G31190|LOC_OS01G11160|LOC_OS08G37432|LOC_OS12G37840|LOC_OS06G46770|LOC_OS08G43654|LOC_OS06G41770|LOC_OS02G09810|LOC_OS04G37920|LOC_OS02G37060|LOC_OS08G45150
Os01g41720	5.10065	7.63429e-05	0.000684707	expressed protein		10605	0.00019552	0.0031447	16	308	negative regulation of macromolecule metabolic process	LOC_OS07G49460|LOC_OS12G01940|LOC_OS07G02300|LOC_OS04G35430|LOC_OS01G44230|LOC_OS01G05470|LOC_OS04G54840|LOC_OS01G16870|LOC_OS02G56880|LOC_OS04G06770|LOC_OS02G40460|LOC_OS12G29520|LOC_OS04G46350|LOC_OS02G05880|LOC_OS01G34350|LOC_OS07G06970		71554	0.0015218	0.028288	19	324	cell wall organization or biogenesis	LOC_OS10G26680|LOC_OS04G45700|LOC_OS02G51860|LOC_OS03G18820|LOC_OS05G03174|LOC_OS09G32080|LOC_OS06G47340|LOC_OS01G07770|LOC_OS03G30260|LOC_OS03G30250|LOC_OS04G48480|LOC_OS03G06010|LOC_OS03G04110|LOC_OS05G50510|LOC_OS06G22330|LOC_OS08G41100|LOC_OS10G40270|LOC_OS05G32110|LOC_OS02G54190
Os01g42690	-1.33037	3.61921e-06	6.5898e-05	OsPOP2 - Putative Prolyl Oligopeptidase homologue, expressed		9838	0.00019668	0.0031447	5	30	abscission	LOC_OS05G25850|LOC_OS08G07890|LOC_OS12G29520|LOC_OS06G14540|LOC_OS03G56970		1901565	0.0015897	0.029227	26	506	organonitrogen compound catabolic process	LOC_OS03G19500|LOC_OS01G51410|LOC_OS03G52840|LOC_OS04G57550|LOC_OS01G62244|LOC_OS04G56160|LOC_OS02G15750|LOC_OS06G40080|LOC_OS05G20050|LOC_OS10G40360|LOC_OS04G53230|LOC_OS05G37690|LOC_OS02G02410|LOC_OS10G31000|LOC_OS03G41080|LOC_OS12G43550|LOC_OS07G44040|LOC_OS02G10700|LOC_OS09G32080|LOC_OS01G12730|LOC_OS06G51029|LOC_OS07G38730|LOC_OS02G37420|LOC_OS06G46770|LOC_OS08G41100|LOC_OS02G07410
Os01g43050	0.945695	0.000288472	0.00188929	CENP-C1, putative, expressed		40029	0.00020715	0.0032762	9	111	regulation of gene expression, epigenetic	LOC_OS04G54840|LOC_OS01G16870|LOC_OS12G01940|LOC_OS04G06770|LOC_OS01G44230|LOC_OS02G05880|LOC_OS01G34350|LOC_OS07G06970|LOC_OS03G43890		15893	0.0016329	0.029613	9	100	drug transport	LOC_OS01G11160|LOC_OS08G37432|LOC_OS10G36924|LOC_OS12G37840|LOC_OS07G31884|LOC_OS08G43654|LOC_OS03G37640|LOC_OS03G37470|LOC_OS12G31850
Os01g43100	-0.776093	0.000346241	0.00217119	protein phosphatase 2C, putative, expressed		51704	0.00022112	0.0034595	35	1005	multi-organism process	LOC_OS12G42230|LOC_OS10G40700|LOC_OS04G47700|LOC_OS05G25850|LOC_OS04G54840|LOC_OS04G49980|LOC_OS01G12660|LOC_OS04G06770|LOC_OS08G07890|LOC_OS04G55410|LOC_OS04G30790|LOC_OS02G53680|LOC_OS03G61120|LOC_OS03G32526|LOC_OS12G20324|LOC_OS03G09250|LOC_OS09G30412|LOC_OS01G34350|LOC_OS07G06970|LOC_OS08G04280|LOC_OS03G02260|LOC_OS01G05840|LOC_OS07G47490|LOC_OS07G02300|LOC_OS06G10230|LOC_OS09G30418|LOC_OS05G…		44281	0.0016938	0.029613	62	1558	small molecule metabolic process	LOC_OS06G04280|LOC_OS01G51410|LOC_OS03G52840|LOC_OS02G10830|LOC_OS03G12110|LOC_OS07G32880|LOC_OS03G06620|LOC_OS05G04510|LOC_OS04G53230|LOC_OS01G74650|LOC_OS02G50620|LOC_OS05G03190|LOC_OS12G43550|LOC_OS07G44040|LOC_OS05G41640|LOC_OS07G38730|LOC_OS02G32610|LOC_OS09G30340|LOC_OS02G37420|LOC_OS03G07300|LOC_OS01G65830|LOC_OS09G36800|LOC_OS04G48880|LOC_OS05G22730|LOC_OS02G51470|LOC_OS06G36560|LOC_OS04G…
Os01g43250	0.792946	9.95133e-09	6.91575e-07	WD domain, G-beta repeat domain containing protein, expressed		7049	0.00023603	0.0036534	14	251	cell cycle	LOC_OS09G21510|LOC_OS05G41880|LOC_OS06G12980|LOC_OS05G09620|LOC_OS06G14460|LOC_OS03G05300|LOC_OS08G07890|LOC_OS01G48700|LOC_OS04G30790|LOC_OS02G53680|LOC_OS12G20324|LOC_OS05G51790|LOC_OS01G71960|LOC_OS01G13260		9144	0.0016993	0.029613	16	254	purine nucleoside triphosphate metabolic process	LOC_OS02G50620|LOC_OS12G43550|LOC_OS07G44040|LOC_OS01G53930|LOC_OS01G12730|LOC_OS05G09500|LOC_OS05G41640|LOC_OS04G56160|LOC_OS07G32880|LOC_OS07G38730|LOC_OS02G37420|LOC_OS05G20050|LOC_OS02G51470|LOC_OS09G36450|LOC_OS04G38600|LOC_OS05G33210
Os01g43372	0.621507	0.000153532	0.0011731	expressed protein		43331	0.00026177	0.0038865	6	49	response to dsRNA	LOC_OS04G54840|LOC_OS01G16870|LOC_OS04G06770|LOC_OS02G05880|LOC_OS01G34350|LOC_OS07G06970		9199	0.0016993	0.029613	16	254	ribonucleoside triphosphate metabolic process	LOC_OS02G50620|LOC_OS12G43550|LOC_OS07G44040|LOC_OS01G53930|LOC_OS01G12730|LOC_OS05G09500|LOC_OS05G41640|LOC_OS04G56160|LOC_OS07G32880|LOC_OS07G38730|LOC_OS02G37420|LOC_OS05G20050|LOC_OS02G51470|LOC_OS09G36450|LOC_OS04G38600|LOC_OS05G33210
Os01g44230	0.633781	1.23346e-06	2.90127e-05	transcription factor X1, putative, expressed		31050	0.00026177	0.0038865	6	49	dsRNA fragmentation	LOC_OS04G54840|LOC_OS01G16870|LOC_OS04G06770|LOC_OS02G05880|LOC_OS01G34350|LOC_OS07G06970		9205	0.0016993	0.029613	16	254	purine ribonucleoside triphosphate metabolic process	LOC_OS02G50620|LOC_OS12G43550|LOC_OS07G44040|LOC_OS01G53930|LOC_OS01G12730|LOC_OS05G09500|LOC_OS05G41640|LOC_OS04G56160|LOC_OS07G32880|LOC_OS07G38730|LOC_OS02G37420|LOC_OS05G20050|LOC_OS02G51470|LOC_OS09G36450|LOC_OS04G38600|LOC_OS05G33210
Os01g46380	0.92587	7.62592e-06	0.000122278	ketol-acid reductoisomerase, chloroplast precursor, putative, expressed		70918	0.00026177	0.0038865	6	49	production of small RNA involved in gene silencing by RNA	LOC_OS04G54840|LOC_OS01G16870|LOC_OS04G06770|LOC_OS02G05880|LOC_OS01G34350|LOC_OS07G06970		7623	0.0017352	0.029929	7	64	circadian rhythm	LOC_OS05G22730|LOC_OS03G52840|LOC_OS03G13860|LOC_OS04G37920|LOC_OS05G22614|LOC_OS09G35880|LOC_OS01G61640
Os01g46600	3.9671	6.55903e-05	0.000613201	seed maturation protein PM41, putative, expressed		71359	0.00026177	0.0038865	6	49	cellular response to dsRNA	LOC_OS04G54840|LOC_OS01G16870|LOC_OS04G06770|LOC_OS02G05880|LOC_OS01G34350|LOC_OS07G06970		9737	0.0018635	0.031813	20	355	response to abscisic acid	LOC_OS09G26900|LOC_OS12G24320|LOC_OS03G59070|LOC_OS08G06640|LOC_OS11G08300|LOC_OS02G15660|LOC_OS04G56160|LOC_OS03G03910|LOC_OS04G56290|LOC_OS11G31190|LOC_OS01G64970|LOC_OS03G03130|LOC_OS06G14370|LOC_OS06G13060|LOC_OS05G50510|LOC_OS09G35910|LOC_OS02G02870|LOC_OS05G35410|LOC_OS07G07000|LOC_OS03G04050
Os01g46760	2.59169	9.61842e-09	6.91575e-07	protein phosphatase 2C, putative, expressed		48232	0.00029293	0.0043052	6	50	male gamete generation	LOC_OS01G12660|LOC_OS04G30790|LOC_OS02G53680|LOC_OS12G20324|LOC_OS04G47700|LOC_OS08G04280		9141	0.0019148	0.032357	16	257	nucleoside triphosphate metabolic process	LOC_OS02G50620|LOC_OS12G43550|LOC_OS07G44040|LOC_OS01G53930|LOC_OS01G12730|LOC_OS05G09500|LOC_OS05G41640|LOC_OS04G56160|LOC_OS07G32880|LOC_OS07G38730|LOC_OS02G37420|LOC_OS05G20050|LOC_OS02G51470|LOC_OS09G36450|LOC_OS04G38600|LOC_OS05G33210
Os01g46926	-0.627849	1.16e-05	0.000171029	ubiquitin-conjugating enzyme, putative, expressed		9081	0.00031312	0.004556	5	33	branched-chain amino acid metabolic process	LOC_OS01G46380|LOC_OS03G50510|LOC_OS02G39570|LOC_OS05G49800|LOC_OS02G30630		19752	0.001966	0.032891	41	936	carboxylic acid metabolic process	LOC_OS03G12290|LOC_OS06G04280|LOC_OS01G51410|LOC_OS01G53930|LOC_OS03G60090|LOC_OS03G52840|LOC_OS03G50880|LOC_OS05G09500|LOC_OS02G10830|LOC_OS03G12110|LOC_OS04G58580|LOC_OS10G40360|LOC_OS08G31030|LOC_OS03G06620|LOC_OS02G03280|LOC_OS05G04510|LOC_OS04G53230|LOC_OS04G56400|LOC_OS04G52164|LOC_OS09G36450|LOC_OS01G55870|LOC_OS01G74650|LOC_OS02G50620|LOC_OS02G51410|LOC_OS01G74280|LOC_OS01G65090|LOC_OS03G…
Os01g47780	-0.961691	5.01108e-05	0.000500693	fasciclin domain containing protein, expressed		46185	0.00031926	0.0045993	3	8	aldehyde catabolic process	LOC_OS01G71300|LOC_OS03G21460|LOC_OS07G06890		103	0.0020886	0.033852	3	10	sulfate assimilation	LOC_OS03G10500|LOC_OS11G41650|LOC_OS03G53230
Os01g48370	-0.552677	2.2036e-06	4.35319e-05	OsFBT1 - F-box and tubby domain containing protein, expressed		9451	0.00033382	0.0046407	8	94	RNA modification	LOC_OS01G35170|LOC_OS05G49230|LOC_OS06G29430|LOC_OS02G45110|LOC_OS03G52640|LOC_OS07G37640|LOC_OS04G40840|LOC_OS07G06970		2001057	0.0020886	0.033852	3	10	reactive nitrogen species metabolic process	LOC_OS03G12290|LOC_OS02G50240|LOC_OS08G36480
Os01g48700	0.97059	6.02305e-05	0.00057428	transcription factor Dp, putative, expressed		33530	0.0003349	0.0046407	2	2	raffinose metabolic process	LOC_OS07G10840|LOC_OS03G59430		16119	0.0020886	0.033852	3	10	carotene metabolic process	LOC_OS01G39960|LOC_OS04G48880|LOC_OS03G08570
Os01g48720	0.732825	9.99534e-07	2.50297e-05	RNA polymerase III subunit RPC82 family protein, putative, expressed		32042	0.0003349	0.0046407	2	2	mitochondrial DNA metabolic process	LOC_OS04G42784|LOC_OS08G07840		97305	0.0021231	0.033852	20	359	response to alcohol	LOC_OS09G26900|LOC_OS12G24320|LOC_OS03G59070|LOC_OS08G06640|LOC_OS11G08300|LOC_OS02G15660|LOC_OS04G56160|LOC_OS03G03910|LOC_OS04G56290|LOC_OS11G31190|LOC_OS01G64970|LOC_OS03G03130|LOC_OS06G14370|LOC_OS06G13060|LOC_OS05G50510|LOC_OS09G35910|LOC_OS02G02870|LOC_OS05G35410|LOC_OS07G07000|LOC_OS03G04050
Os01g48874	-3.36517	8.25305e-07	2.17859e-05	wax synthase, putative, expressed		34484	0.0003349	0.0046407	2	2	raffinose catabolic process	LOC_OS07G10840|LOC_OS03G59430		9414	0.0021448	0.033852	15	236	response to water deprivation	LOC_OS11G08300|LOC_OS09G32080|LOC_OS04G56160|LOC_OS05G23470|LOC_OS10G40360|LOC_OS03G12900|LOC_OS06G14370|LOC_OS03G12910|LOC_OS09G35910|LOC_OS02G03280|LOC_OS02G09150|LOC_OS08G41100|LOC_OS04G37920|LOC_OS02G50480|LOC_OS02G02870
Os01g49030	-1.76801	5.68014e-10	7.63032e-08	expressed protein		43572	0.00034594	0.0047485	4	19	plastid fission	LOC_OS10G40130|LOC_OS12G07880|LOC_OS01G12460|LOC_OS07G03130		16051	0.0021448	0.033852	15	236	carbohydrate biosynthetic process	LOC_OS03G16050|LOC_OS02G51860|LOC_OS03G18820|LOC_OS05G03174|LOC_OS09G32080|LOC_OS06G11990|LOC_OS06G47340|LOC_OS04G58580|LOC_OS04G48480|LOC_OS03G07300|LOC_OS06G22330|LOC_OS08G41100|LOC_OS06G36560|LOC_OS02G03210|LOC_OS11G37890
Os01g49310	-1.75099	0.000121353	0.000976199	expressed protein		34968	0.00036164	0.0048861	5	34	histone lysine methylation	LOC_OS01G16870|LOC_OS04G06770|LOC_OS08G30870|LOC_OS08G04780|LOC_OS11G43890		7264	0.002203	0.034445	8	85	small GTPase mediated signal transduction	LOC_OS02G37420|LOC_OS05G20050|LOC_OS07G42820|LOC_OS12G43550|LOC_OS07G44040|LOC_OS03G13860|LOC_OS01G12730|LOC_OS03G27450
Os01g50700	3.61809	1.0585e-05	0.000158775	dehydrin family protein, expressed		1902679	0.00037121	0.0048861	9	120	negative regulation of RNA biosynthetic process	LOC_OS07G49460|LOC_OS01G16870|LOC_OS12G01940|LOC_OS07G02300|LOC_OS02G56880|LOC_OS04G06770|LOC_OS01G44230|LOC_OS12G29520|LOC_OS04G46350		9750	0.0022511	0.034551	4	21	response to fructose	LOC_OS05G50500|LOC_OS01G53930|LOC_OS05G09500|LOC_OS02G32610
Os01g50820	-2.33625	3.64022e-05	0.000396056	transporter, major facilitator family, putative, expressed		45892	0.00037121	0.0048861	9	120	negative regulation of transcription, DNA-templated	LOC_OS07G49460|LOC_OS01G16870|LOC_OS12G01940|LOC_OS07G02300|LOC_OS02G56880|LOC_OS04G06770|LOC_OS01G44230|LOC_OS12G29520|LOC_OS04G46350		15693	0.0022511	0.034551	4	21	magnesium ion transport	LOC_OS03G48000|LOC_OS02G29510|LOC_OS05G43790|LOC_OS01G64890
Os01g50910	5.4192	7.85916e-10	9.89763e-08	late embryogenesis abundant protein, group 3, putative, expressed		1903507	0.00037121	0.0048861	9	120	negative regulation of nucleic acid-templated transcription	LOC_OS07G49460|LOC_OS01G16870|LOC_OS12G01940|LOC_OS07G02300|LOC_OS02G56880|LOC_OS04G06770|LOC_OS01G44230|LOC_OS12G29520|LOC_OS04G46350		31669	0.0022897	0.034824	9	105	cellular response to nutrient levels	LOC_OS01G02000|LOC_OS03G21960|LOC_OS10G36924|LOC_OS04G37920|LOC_OS02G50480|LOC_OS09G29239|LOC_OS03G03910|LOC_OS03G53230|LOC_OS02G03960
Os01g50960	0.615457	5.71652e-07	1.64554e-05	RNA polymerase II transcriptional coactivator KELP, putative, expressed		30154	0.00037275	0.0048861	18	393	cell differentiation	LOC_OS01G05840|LOC_OS01G60900|LOC_OS03G58070|LOC_OS07G41090|LOC_OS04G47700|LOC_OS03G23935|LOC_OS03G01190|LOC_OS12G10670|LOC_OS12G06560|LOC_OS11G14010|LOC_OS09G07360|LOC_OS01G12660|LOC_OS07G07680|LOC_OS01G70310|LOC_OS07G47820|LOC_OS08G04280|LOC_OS09G15420|LOC_OS03G43890		15995	0.0024291	0.036611	5	35	chlorophyll biosynthetic process	LOC_OS10G41780|LOC_OS03G20700|LOC_OS01G17170|LOC_OS11G16550|LOC_OS10G35840
Os01g51060	-1.9867	4.93147e-07	1.50559e-05	hydrolase, putative, expressed		19222	0.00038923	0.0050565	62	2198	regulation of metabolic process	LOC_OS03G18210|LOC_OS06G10880|LOC_OS01G50960|LOC_OS07G48350|LOC_OS05G43310|LOC_OS01G05470|LOC_OS08G39890|LOC_OS07G12630|LOC_OS04G39280|LOC_OS04G54840|LOC_OS03G60910|LOC_OS02G06370|LOC_OS12G41860|LOC_OS12G20324|LOC_OS02G05880|LOC_OS01G58680|LOC_OS01G34350|LOC_OS03G43890|LOC_OS07G07974|LOC_OS11G30500|LOC_OS08G44510|LOC_OS01G44230|LOC_OS06G48650|LOC_OS11G06010|LOC_OS07G37640|LOC_OS04G40840|LOC_OS01G…		48511	0.0024673	0.036855	7	68	rhythmic process	LOC_OS05G22730|LOC_OS03G52840|LOC_OS03G13860|LOC_OS04G37920|LOC_OS05G22614|LOC_OS09G35880|LOC_OS01G61640
Os01g51120	-0.563481	1.07862e-05	0.000160597	vesicle transport v-SNARE protein, putative, expressed		9408	0.00040338	0.005194	12	204	response to heat	LOC_OS03G17690|LOC_OS04G42784|LOC_OS12G07060|LOC_OS09G30418|LOC_OS12G32986|LOC_OS03G09250|LOC_OS06G12530|LOC_OS07G08140|LOC_OS09G30412|LOC_OS08G25090|LOC_OS03G02260|LOC_OS09G29840		9637	0.0025276	0.037421	6	51	response to blue light	LOC_OS07G37240|LOC_OS11G13890|LOC_OS06G21590|LOC_OS04G37920|LOC_OS03G39610|LOC_OS03G10180
Os01g51154	0.460674	0.000198049	0.00142864	single myb histone, putative, expressed		10073	0.00041183	0.0052563	7	74	meristem maintenance	LOC_OS06G11320|LOC_OS04G51000|LOC_OS12G32986|LOC_OS04G46350|LOC_OS11G06010|LOC_OS01G34350|LOC_OS01G70260		6520	0.0025666	0.037665	22	417	cellular amino acid metabolic process	LOC_OS03G12290|LOC_OS02G51410|LOC_OS06G04280|LOC_OS01G74280|LOC_OS01G51410|LOC_OS01G65090|LOC_OS02G50240|LOC_OS03G60090|LOC_OS03G52840|LOC_OS03G50880|LOC_OS02G10830|LOC_OS03G12110|LOC_OS11G41160|LOC_OS10G40360|LOC_OS09G36800|LOC_OS03G06620|LOC_OS05G04510|LOC_OS04G53230|LOC_OS04G56400|LOC_OS02G07410|LOC_OS01G55870|LOC_OS01G74650
Os01g51210	-1.81575	9.5511e-06	0.000145799	uncharacterized protein PA4923, putative, expressed		18022	0.00041563	0.0052586	5	35	peptidyl-lysine methylation	LOC_OS01G16870|LOC_OS04G06770|LOC_OS08G30870|LOC_OS08G04780|LOC_OS11G43890		90693	0.0026827	0.038034	7	69	plant organ senescence	LOC_OS11G31190|LOC_OS03G12290|LOC_OS12G17900|LOC_OS04G13140|LOC_OS02G50240|LOC_OS02G50480|LOC_OS03G06070
Os01g51410	-1.08778	7.49974e-07	2.033e-05	glycine dehydrogenase, putative, expressed		48438	0.00044531	0.0055141	9	123	floral whorl development	LOC_OS02G54490|LOC_OS04G06770|LOC_OS12G29520|LOC_OS06G45590|LOC_OS08G39890|LOC_OS04G46350|LOC_OS06G12530|LOC_OS01G34350|LOC_OS05G08990		9832	0.0026827	0.038034	7	69	plant-type cell wall biogenesis	LOC_OS04G45700|LOC_OS02G51860|LOC_OS05G50510|LOC_OS05G03174|LOC_OS05G32110|LOC_OS03G30260|LOC_OS03G30250
Os01g51890	0.845093	4.86599e-05	0.000489027	endonuclease/exonuclease/phosphatase family domain containing protein, expressed		280	0.00044719	0.0055141	7	75	nuclear division	LOC_OS06G14460|LOC_OS04G30790|LOC_OS02G53680|LOC_OS05G41880|LOC_OS12G20324|LOC_OS01G71960|LOC_OS05G09620		10150	0.0026827	0.038034	7	69	leaf senescence	LOC_OS11G31190|LOC_OS03G12290|LOC_OS12G17900|LOC_OS04G13140|LOC_OS02G50240|LOC_OS02G50480|LOC_OS03G06070
Os01g52610	1.48248	0.000221004	0.00155179	membrane associated DUF588 domain containing protein, putative, expressed		18205	0.00044719	0.0055141	7	75	peptidyl-lysine modification	LOC_OS01G16870|LOC_OS04G06770|LOC_OS04G35430|LOC_OS08G30870|LOC_OS08G04780|LOC_OS11G43890|LOC_OS04G40840		6778	0.0026827	0.038034	7	69	porphyrin-containing compound metabolic process	LOC_OS10G41780|LOC_OS03G41080|LOC_OS03G20700|LOC_OS01G17170|LOC_OS11G16550|LOC_OS10G35840|LOC_OS06G40080
Os01g52660	-5.41454	0.000245885	0.00166634	POEI51 - Pollen Ole e I allergen and extensin family protein precursor, expressed		34470	0.00048273	0.0059022	10	151	ncRNA processing	LOC_OS01G35170|LOC_OS05G49230|LOC_OS06G29430|LOC_OS03G52640|LOC_OS09G30466|LOC_OS07G37640|LOC_OS04G51280|LOC_OS04G40840|LOC_OS07G09400|LOC_OS11G45250		72521	0.0027053	0.038034	19	341	purine-containing compound metabolic process	LOC_OS02G50620|LOC_OS12G43550|LOC_OS07G44040|LOC_OS01G53930|LOC_OS03G01222|LOC_OS01G12730|LOC_OS06G45480|LOC_OS05G09500|LOC_OS05G41640|LOC_OS04G56160|LOC_OS07G32880|LOC_OS07G38730|LOC_OS02G37420|LOC_OS05G20050|LOC_OS05G04510|LOC_OS02G51470|LOC_OS09G36450|LOC_OS04G38600|LOC_OS05G33210
Os01g52680	3.50903	0.000393167	0.00242273	OsMADS32 - MADS-box family gene with MIKCc type-box, expressed		51253	0.00050115	0.0060764	9	125	negative regulation of RNA metabolic process	LOC_OS07G49460|LOC_OS01G16870|LOC_OS12G01940|LOC_OS07G02300|LOC_OS02G56880|LOC_OS04G06770|LOC_OS01G44230|LOC_OS12G29520|LOC_OS04G46350		9150	0.0027381	0.038174	17	291	purine ribonucleotide metabolic process	LOC_OS02G50620|LOC_OS12G43550|LOC_OS07G44040|LOC_OS01G53930|LOC_OS03G01222|LOC_OS01G12730|LOC_OS05G09500|LOC_OS05G41640|LOC_OS04G56160|LOC_OS07G32880|LOC_OS07G38730|LOC_OS02G37420|LOC_OS05G20050|LOC_OS02G51470|LOC_OS09G36450|LOC_OS04G38600|LOC_OS05G33210
Os01g52770	-1.04806	9.41594e-06	0.000144833	GDSL-like lipase/acylhydrolase, putative, expressed		34660	0.00053653	0.0064516	13	241	ncRNA metabolic process	LOC_OS06G29430|LOC_OS09G12290|LOC_OS03G52640|LOC_OS07G37640|LOC_OS04G51280|LOC_OS04G40840|LOC_OS11G45250|LOC_OS05G08990|LOC_OS01G35170|LOC_OS05G49230|LOC_OS05G22920|LOC_OS09G30466|LOC_OS07G09400		9073	0.0027927	0.038614	6	52	aromatic amino acid family biosynthetic process	LOC_OS02G51410|LOC_OS06G04280|LOC_OS09G36800|LOC_OS01G65090|LOC_OS03G50880|LOC_OS01G55870
Os01g53750	1.7085	1.18821e-06	2.82786e-05	glucan endo-1,3-beta-glucosidase precursor, putative, expressed		35194	0.00054582	0.0065096	6	56	posttranscriptional gene silencing by RNA	LOC_OS04G54840|LOC_OS01G16870|LOC_OS04G06770|LOC_OS02G05880|LOC_OS01G34350|LOC_OS07G06970		44036	0.0031543	0.042699	8	90	cell wall macromolecule metabolic process	LOC_OS04G48480|LOC_OS02G51860|LOC_OS03G04110|LOC_OS03G18820|LOC_OS08G41100|LOC_OS05G03174|LOC_OS09G32080|LOC_OS06G47340
Os01g53890	0.94781	0.000662799	0.00357049	RNA methyltransferase, TrmH family protein, putative, expressed		71407	0.00056261	0.0066553	9	127	cellular response to organic cyclic compound	LOC_OS07G47490|LOC_OS04G54840|LOC_OS01G16870|LOC_OS02G30910|LOC_OS04G06770|LOC_OS08G07890|LOC_OS02G05880|LOC_OS01G34350|LOC_OS07G06970		55086	0.0031751	0.042699	24	478	nucleobase-containing small molecule metabolic process	LOC_OS02G50620|LOC_OS01G74280|LOC_OS12G43550|LOC_OS07G44040|LOC_OS01G53930|LOC_OS03G01222|LOC_OS01G12730|LOC_OS06G45480|LOC_OS05G09500|LOC_OS05G41640|LOC_OS04G56160|LOC_OS04G58580|LOC_OS07G32880|LOC_OS07G38730|LOC_OS09G30340|LOC_OS02G37420|LOC_OS05G20050|LOC_OS03G07300|LOC_OS05G04510|LOC_OS02G51470|LOC_OS09G36450|LOC_OS04G38600|LOC_OS07G08030|LOC_OS05G33210
Os01g53920	-1.28583	5.99701e-09	4.76999e-07	receptor-like protein kinase 5 precursor, putative, expressed		48467	0.00060074	0.007049	6	57	gynoecium development	LOC_OS02G54490|LOC_OS04G06770|LOC_OS12G29520|LOC_OS04G46350|LOC_OS01G34350|LOC_OS05G08990		19852	0.0031903	0.042699	4	23	L-ascorbic acid metabolic process	LOC_OS06G36560|LOC_OS04G58580|LOC_OS02G03210|LOC_OS11G37890
Os01g53930	-1.11836	5.12487e-08	2.53933e-06	hexokinase, putative, expressed		6260	0.00061842	0.0071984	8	103	DNA replication	LOC_OS12G10670|LOC_OS05G45340|LOC_OS03G05300|LOC_OS02G53680|LOC_OS08G07840|LOC_OS01G16290|LOC_OS04G48060|LOC_OS05G02040		19853	0.0031903	0.042699	4	23	L-ascorbic acid biosynthetic process	LOC_OS06G36560|LOC_OS04G58580|LOC_OS02G03210|LOC_OS11G37890
Os01g54080	1.10457	2.17466e-05	0.000269935	kinesin motor protein-related, putative, expressed		45143	0.00062512	0.0072187	4	22	homologous chromosome segregation	LOC_OS02G53680|LOC_OS05G41880|LOC_OS01G71960|LOC_OS05G09620		9415	0.0033074	0.043915	15	247	response to water	LOC_OS11G08300|LOC_OS09G32080|LOC_OS04G56160|LOC_OS05G23470|LOC_OS10G40360|LOC_OS03G12900|LOC_OS06G14370|LOC_OS03G12910|LOC_OS09G35910|LOC_OS02G03280|LOC_OS02G09150|LOC_OS08G41100|LOC_OS04G37920|LOC_OS02G50480|LOC_OS02G02870
Os01g54240	0.775894	1.21246e-05	0.000176186	nucleoporin, putative, expressed		10582	0.00066569	0.0075671	3	10	floral meristem determinacy	LOC_OS06G11320|LOC_OS04G51000|LOC_OS04G46350		33014	0.0033849	0.044241	6	54	tetrapyrrole biosynthetic process	LOC_OS10G41780|LOC_OS03G20700|LOC_OS01G17170|LOC_OS11G16550|LOC_OS10G35840|LOC_OS06G40080
Os01g54470	-0.816386	0.000227981	0.00158044	GDSL-like lipase/acylhydrolase, putative, expressed		6573	0.00066569	0.0075671	3	10	valine metabolic process	LOC_OS02G39570|LOC_OS05G49800|LOC_OS02G30630		15994	0.0033849	0.044241	6	54	chlorophyll metabolic process	LOC_OS10G41780|LOC_OS03G41080|LOC_OS03G20700|LOC_OS01G17170|LOC_OS11G16550|LOC_OS10G35840
Os01g54810	0.681321	1.71581e-05	0.000227958	lipase, putative, expressed		9909	0.00074811	0.008438	8	106	regulation of flower development	LOC_OS04G47270|LOC_OS12G29520|LOC_OS11G43890|LOC_OS07G12630|LOC_OS01G70260|LOC_OS07G06970|LOC_OS01G72220|LOC_OS03G43890		10214	0.0036767	0.046781	3	12	seed coat development	LOC_OS11G44950|LOC_OS01G37910|LOC_OS01G18240
Os01g55570	-0.726425	4.5381e-07	1.39963e-05	expressed protein		8033	0.00076792	0.0085948	7	82	tRNA processing	LOC_OS01G35170|LOC_OS06G29430|LOC_OS09G30466|LOC_OS07G37640|LOC_OS04G40840|LOC_OS07G09400|LOC_OS11G45250		19058	0.0036767	0.046781	3	12	viral life cycle	LOC_OS02G39795|LOC_OS10G39220|LOC_OS04G37760
Os01g55740	0.976904	2.82726e-05	0.000332685	OsRhmbd4 - Putative Rhomboid homologue, expressed		16441	0.00079153	0.0087915	6	60	posttranscriptional gene silencing	LOC_OS04G54840|LOC_OS01G16870|LOC_OS04G06770|LOC_OS02G05880|LOC_OS01G34350|LOC_OS07G06970		1901136	0.0037042	0.046781	10	134	carbohydrate derivative catabolic process	LOC_OS02G37420|LOC_OS05G20050|LOC_OS12G43550|LOC_OS07G44040|LOC_OS08G41100|LOC_OS09G32080|LOC_OS01G12730|LOC_OS04G56160|LOC_OS02G15750|LOC_OS07G38730
Os01g55870	-0.906042	0.00121261	0.0057	chorismate mutase, chloroplast precursor, putative, expressed		140013	0.00086453	0.0095295	6	61	meiotic nuclear division	LOC_OS04G30790|LOC_OS02G53680|LOC_OS05G41880|LOC_OS12G20324|LOC_OS01G71960|LOC_OS05G09620		6790	0.0037093	0.046781	13	202	sulfur compound metabolic process	LOC_OS05G03190|LOC_OS03G60090|LOC_OS02G10830|LOC_OS03G12110|LOC_OS05G01470|LOC_OS03G53230|LOC_OS03G10500|LOC_OS03G06620|LOC_OS11G41650|LOC_OS05G04510|LOC_OS05G22730|LOC_OS09G34100|LOC_OS01G74650
Os01g56150	1.06793	1.08789e-07	4.58306e-06	OsProCP1 - Putative Lysosomal Pro-x Carboxypeptidase homologue, expressed		22613	0.00089884	0.0098056	8	109	ribonucleoprotein complex biogenesis	LOC_OS05G49230|LOC_OS03G18720|LOC_OS11G18830|LOC_OS03G17710|LOC_OS03G49210|LOC_OS03G52640|LOC_OS04G51280|LOC_OS11G45250		33500	0.0037469	0.046781	4	24	carbohydrate homeostasis	LOC_OS01G53930|LOC_OS02G50480|LOC_OS05G09500|LOC_OS02G03960
Os01g56350	1.03437	5.1541e-09	4.26802e-07	PTAC12, putative, expressed		22402	0.00090306	0.0098056	11	193	cell cycle process	LOC_OS09G21510|LOC_OS06G14460|LOC_OS03G05300|LOC_OS08G07890|LOC_OS04G30790|LOC_OS02G53680|LOC_OS05G41880|LOC_OS12G20324|LOC_OS05G51790|LOC_OS01G71960|LOC_OS05G09620		16050	0.0037469	0.046781	4	24	vesicle organization	LOC_OS05G02140|LOC_OS02G55970|LOC_OS06G07830|LOC_OS01G67000
Os01g56780	-1.18887	1.71194e-06	3.6484e-05	plus-3 domain containing protein, expressed		1903046	0.00095147	0.010169	7	85	meiotic cell cycle process	LOC_OS08G07890|LOC_OS04G30790|LOC_OS02G53680|LOC_OS05G41880|LOC_OS12G20324|LOC_OS01G71960|LOC_OS05G09620		9259	0.0038582	0.047443	17	301	ribonucleotide metabolic process	LOC_OS02G50620|LOC_OS12G43550|LOC_OS07G44040|LOC_OS01G53930|LOC_OS03G01222|LOC_OS01G12730|LOC_OS05G09500|LOC_OS05G41640|LOC_OS04G56160|LOC_OS07G32880|LOC_OS07G38730|LOC_OS02G37420|LOC_OS05G20050|LOC_OS02G51470|LOC_OS09G36450|LOC_OS04G38600|LOC_OS05G33210
Os01g57030	-1.89754	0.000792281	0.00409381	expressed protein		6970	0.00095408	0.010169	19	462	response to osmotic stress	LOC_OS01G51154|LOC_OS11G30500|LOC_OS03G17690|LOC_OS02G30910|LOC_OS11G04980|LOC_OS06G09450|LOC_OS01G62900|LOC_OS09G30418|LOC_OS03G47800|LOC_OS12G32986|LOC_OS02G18840|LOC_OS09G26880|LOC_OS02G14980|LOC_OS09G29840|LOC_OS05G25850|LOC_OS04G49980|LOC_OS07G47100|LOC_OS09G30412|LOC_OS03G02260		1901701	0.0038582	0.047443	17	301	cellular response to oxygen-containing compound	LOC_OS03G43840|LOC_OS04G38870|LOC_OS01G53930|LOC_OS02G14130|LOC_OS05G09500|LOC_OS05G48930|LOC_OS04G59020|LOC_OS02G32610|LOC_OS11G31190|LOC_OS01G64970|LOC_OS09G35910|LOC_OS02G09810|LOC_OS04G37920|LOC_OS02G50480|LOC_OS05G37690|LOC_OS03G04050|LOC_OS02G03960
Os01g57040	-1.14361	0.00248047	0.00984534	expressed protein		1901371	0.00099249	0.010169	2	3	regulation of leaf morphogenesis	LOC_OS08G39890|LOC_OS04G40840		44282	0.0038851	0.047443	11	157	small molecule catabolic process	LOC_OS10G40360|LOC_OS04G53230|LOC_OS01G51410|LOC_OS01G53930|LOC_OS09G36450|LOC_OS03G52840|LOC_OS06G36560|LOC_OS02G07410|LOC_OS05G09500|LOC_OS07G08030|LOC_OS09G34100
Os01g57730	-1.66232	0.0018915	0.0080522	peroxidase precursor, putative, expressed		9099	0.00099249	0.010169	2	3	valine biosynthetic process	LOC_OS05G49800|LOC_OS02G30630		33013	0.0039844	0.048005	7	74	tetrapyrrole metabolic process	LOC_OS10G41780|LOC_OS03G41080|LOC_OS03G20700|LOC_OS01G17170|LOC_OS11G16550|LOC_OS10G35840|LOC_OS06G40080
Os01g57920	3.00161	0.000684805	0.00363765	OsFBL3 - F-box domain and LRR containing protein, expressed		2000025	0.00099249	0.010169	2	3	regulation of leaf formation	LOC_OS08G39890|LOC_OS04G40840		6163	0.0039884	0.048005	17	302	purine nucleotide metabolic process	LOC_OS02G50620|LOC_OS12G43550|LOC_OS07G44040|LOC_OS01G53930|LOC_OS03G01222|LOC_OS01G12730|LOC_OS05G09500|LOC_OS05G41640|LOC_OS04G56160|LOC_OS07G32880|LOC_OS07G38730|LOC_OS02G37420|LOC_OS05G20050|LOC_OS02G51470|LOC_OS09G36450|LOC_OS04G38600|LOC_OS05G33210
Os01g58140	-2.12853	0.000150079	0.0011513	expressed protein		2000072	0.00099249	0.010169	2	3	regulation of defense response to fungus, incompatible interaction	LOC_OS01G62040|LOC_OS07G08170		40007	0.0040476	0.048369	18	328	growth	LOC_OS02G50960|LOC_OS04G45700|LOC_OS05G35460|LOC_OS03G18200|LOC_OS05G37910|LOC_OS03G18820|LOC_OS08G03440|LOC_OS09G32080|LOC_OS06G11990|LOC_OS03G30260|LOC_OS03G30250|LOC_OS01G64630|LOC_OS08G41100|LOC_OS10G40270|LOC_OS01G56780|LOC_OS02G04120|LOC_OS05G32110|LOC_OS03G04050
Os01g58680	1.0962	9.45815e-06	0.000144981	apurinic endonuclease-redox protein, putative, expressed		16233	0.00099249	0.010169	2	3	telomere capping	LOC_OS02G29464|LOC_OS04G39280		46713	0.0042814	0.049618	2	4	borate transport	LOC_OS10G36924|LOC_OS12G37840
Os01g59140	-0.755778	0.000100104	0.000834664	DNA-directed RNA polymerases I, II, and III subunit RPABC1, putative, expressed		10157	0.00099249	0.010169	2	3	response to chlorate	LOC_OS12G32986|LOC_OS09G29840		10036	0.0042814	0.049618	2	4	response to boron-containing substance	LOC_OS10G36924|LOC_OS12G37840
Os01g59610	-0.936952	0.0015192	0.00682794	KAZ1 - Kazal-type serine protease inhibitor precursor, expressed		48580	0.0010746	0.010934	12	228	regulation of post-embryonic development	LOC_OS04G47270|LOC_OS01G60900|LOC_OS09G30418|LOC_OS08G07890|LOC_OS12G29520|LOC_OS11G43890|LOC_OS07G12630|LOC_OS09G30412|LOC_OS01G70260|LOC_OS07G06970|LOC_OS01G72220|LOC_OS03G43890		1887	0.0042814	0.049618	2	4	selenium compound metabolic process	LOC_OS05G01470|LOC_OS03G53230
Os01g59900	-0.535582	0.00232274	0.00937312	expressed protein		22603	0.0011149	0.011188	6	64	regulation of anatomical structure morphogenesis	LOC_OS10G40130|LOC_OS07G07974|LOC_OS06G10230|LOC_OS12G32986|LOC_OS08G39890|LOC_OS04G40840		19464	0.0042814	0.049618	2	4	glycine decarboxylation via glycine cleavage system	LOC_OS03G52840|LOC_OS02G07410
Os01g59930	-0.786044	1.95696e-05	0.000249049	NADH-cytochrome b5 reductase, putative, expressed		50776	0.0011149	0.011188	6	64	regulation of immune response	LOC_OS07G47490|LOC_OS04G54840|LOC_OS01G62040|LOC_OS09G30418|LOC_OS07G08170|LOC_OS09G30412		16049	0.0043004	0.049618	16	279	cell growth	LOC_OS02G50960|LOC_OS04G45700|LOC_OS05G35460|LOC_OS03G18200|LOC_OS05G37910|LOC_OS03G18820|LOC_OS08G03440|LOC_OS09G32080|LOC_OS06G11990|LOC_OS03G30260|LOC_OS03G30250|LOC_OS01G64630|LOC_OS08G41100|LOC_OS10G40270|LOC_OS05G32110|LOC_OS03G04050
Os01g59970	-0.980253	0.000768031	0.00398861	expressed protein		10022	0.0011876	0.011755	3	12	meristem determinacy	LOC_OS06G11320|LOC_OS04G51000|LOC_OS04G46350		71248	0.0044049	0.049872	5	40	cellular response to metal ion	LOC_OS05G04510|LOC_OS02G09810|LOC_OS02G49680|LOC_OS04G59020|LOC_OS02G32610
Os01g60200	0.470033	0.000145372	0.00112808	expressed protein		51168	0.0011876	0.011755	3	12	nuclear export	LOC_OS03G17490|LOC_OS02G38250|LOC_OS04G51900		70887	0.0044092	0.049872	26	546	cellular response to chemical stimulus	LOC_OS10G36924|LOC_OS05G09480|LOC_OS04G36670|LOC_OS04G38870|LOC_OS01G53930|LOC_OS05G09500|LOC_OS02G49680|LOC_OS01G64970|LOC_OS05G04510|LOC_OS06G22870|LOC_OS06G41770|LOC_OS04G37920|LOC_OS05G37690|LOC_OS02G03960|LOC_OS03G43840|LOC_OS02G14130|LOC_OS05G48930|LOC_OS02G45070|LOC_OS04G59020|LOC_OS02G32610|LOC_OS11G31190|LOC_OS02G35200|LOC_OS09G35910|LOC_OS02G09810|LOC_OS02G50480|LOC_OS03G04050
Os01g60230	-0.91549	4.09235e-07	1.30201e-05	auxin efflux carrier component, putative, expressed		10227	0.0012059	0.011855	4	26	floral organ abscission	LOC_OS05G25850|LOC_OS08G07890|LOC_OS12G29520|LOC_OS03G56970		7015	0.0044417	0.049872	6	57	actin filament organization	LOC_OS03G56790|LOC_OS08G03440|LOC_OS06G05880|LOC_OS07G39920|LOC_OS02G14000|LOC_OS03G10180
Os01g60410	-0.479975	5.49196e-05	0.000538943	ubiquitin-conjugating enzyme, putative, expressed		70887	0.001221	0.011923	21	546	cellular response to chemical stimulus	LOC_OS07G47490|LOC_OS02G30910|LOC_OS09G30418|LOC_OS05G44810|LOC_OS08G44510|LOC_OS03G55530|LOC_OS05G25850|LOC_OS04G54840|LOC_OS01G16870|LOC_OS04G56850|LOC_OS04G06770|LOC_OS08G07890|LOC_OS04G51000|LOC_OS12G29520|LOC_OS08G27030|LOC_OS01G71300|LOC_OS09G30412|LOC_OS02G05880|LOC_OS01G34350|LOC_OS07G06970|LOC_OS09G37500		35690	0.0044417	0.049872	6	57	cellular response to drug	LOC_OS11G31190|LOC_OS03G43840|LOC_OS02G09810|LOC_OS04G37920|LOC_OS05G48930|LOC_OS04G59020
Os01g60900	0.748055	0.00232565	0.00937863	expressed protein		45934	0.0012484	0.012109	9	142	negative regulation of nucleobase-containing compound metabolic process	LOC_OS07G49460|LOC_OS01G16870|LOC_OS12G01940|LOC_OS07G02300|LOC_OS02G56880|LOC_OS04G06770|LOC_OS01G44230|LOC_OS12G29520|LOC_OS04G46350		1901607	0.0044812	0.04998	11	160	alpha-amino acid biosynthetic process	LOC_OS10G40360|LOC_OS03G12290|LOC_OS03G06620|LOC_OS04G56400|LOC_OS02G50240|LOC_OS03G50880|LOC_OS02G10830|LOC_OS03G12110|LOC_OS01G55870|LOC_OS11G41160|LOC_OS01G74650
Os01g61120	-0.523321	0.000998837	0.00490493	expressed protein		10033	0.0012838	0.012371	34	1067	response to organic substance	LOC_OS01G51154|LOC_OS01G51890|LOC_OS08G29720|LOC_OS06G09450|LOC_OS01G62900|LOC_OS06G12560|LOC_OS09G26880|LOC_OS07G12630|LOC_OS03G55530|LOC_OS04G54840|LOC_OS04G06770|LOC_OS08G07890|LOC_OS04G55410|LOC_OS03G61120|LOC_OS03G09250|LOC_OS04G46350|LOC_OS02G05880|LOC_OS01G34350|LOC_OS04G34930|LOC_OS07G06970|LOC_OS07G23110|LOC_OS09G37500|LOC_OS07G47490|LOC_OS11G30500|LOC_OS02G30910|LOC_OS05G44810|LOC_OS02G…
Os01g61190	-1.28242	0.000127717	0.00101186	exo70 exocyst complex subunit, putative, expressed		60255	0.0012925	0.012372	55	1985	regulation of macromolecule metabolic process	LOC_OS03G18210|LOC_OS06G10880|LOC_OS01G50960|LOC_OS01G05470|LOC_OS08G39890|LOC_OS07G12630|LOC_OS04G39280|LOC_OS04G54840|LOC_OS03G60910|LOC_OS02G06370|LOC_OS12G41860|LOC_OS12G20324|LOC_OS02G05880|LOC_OS01G58680|LOC_OS01G34350|LOC_OS03G43890|LOC_OS07G07974|LOC_OS01G44230|LOC_OS11G06010|LOC_OS04G40840|LOC_OS01G16870|LOC_OS12G06560|LOC_OS06G15480|LOC_OS04G56850|LOC_OS02G56880|LOC_OS03G06850|LOC_OS04G…
Os01g61200	-1.21049	0.000645181	0.00351362	GDSL-like lipase/acylhydrolase, putative, expressed		16571	0.0013468	0.012807	5	45	histone methylation	LOC_OS01G16870|LOC_OS04G06770|LOC_OS08G30870|LOC_OS08G04780|LOC_OS11G43890
Os01g61250	1.06494	0.00139472	0.00640659	methyltransferase, putative, expressed		48366	0.0013912	0.013144	12	235	leaf development	LOC_OS02G30910|LOC_OS06G10230|LOC_OS09G30418|LOC_OS08G07890|LOC_OS07G41900|LOC_OS12G29520|LOC_OS07G47100|LOC_OS06G12530|LOC_OS09G30412|LOC_OS07G37640|LOC_OS01G34350|LOC_OS03G43890
Os01g61500	-1.05441	1.59659e-05	0.000217864	BAG domain containing protein, expressed		51321	0.0015145	0.014217	7	92	meiotic cell cycle	LOC_OS08G07890|LOC_OS04G30790|LOC_OS02G53680|LOC_OS05G41880|LOC_OS12G20324|LOC_OS01G71960|LOC_OS05G09620
Os01g61640	-0.716779	7.51243e-05	0.000675783	NLI interacting factor-like phosphatase, putative, expressed		10558	0.0015878	0.014683	11	207	negative regulation of macromolecule biosynthetic process	LOC_OS07G49460|LOC_OS01G16870|LOC_OS12G01940|LOC_OS07G02300|LOC_OS02G56880|LOC_OS04G06770|LOC_OS01G44230|LOC_OS12G29520|LOC_OS04G46350|LOC_OS01G34350|LOC_OS07G06970
Os01g61970	-0.614366	6.88058e-05	0.000632114	Lung seven transmembrane receptor domain containing protein, putative, expressed		2000113	0.0015878	0.014683	11	207	negative regulation of cellular macromolecule biosynthetic process	LOC_OS07G49460|LOC_OS01G16870|LOC_OS12G01940|LOC_OS07G02300|LOC_OS02G56880|LOC_OS04G06770|LOC_OS01G44230|LOC_OS12G29520|LOC_OS04G46350|LOC_OS01G34350|LOC_OS07G06970
Os01g62020	-0.988356	3.26866e-05	0.000369328	NAD dependent epimerase/dehydratase family domain containing protein, expressed		6342	0.0016045	0.014683	4	28	chromatin silencing	LOC_OS01G16870|LOC_OS12G01940|LOC_OS04G06770|LOC_OS01G44230
Os01g62040	0.717898	2.28363e-05	0.000279444	ruvB-like, putative, expressed		70192	0.0016045	0.014683	4	28	chromosome organization involved in meiotic cell cycle	LOC_OS02G53680|LOC_OS05G41880|LOC_OS01G71960|LOC_OS05G09620
Os01g62060	-2.35917	7.35163e-07	2.01089e-05	plant-specific domain TIGR01589 family protein, expressed		48440	0.0018048	0.016222	5	48	carpel development	LOC_OS02G54490|LOC_OS04G06770|LOC_OS12G29520|LOC_OS01G34350|LOC_OS05G08990
Os01g62244	-1.10533	3.21187e-08	1.81167e-06	ubiquitin-conjugating enzyme, putative, expressed		9640	0.0018048	0.016222	5	48	photomorphogenesis	LOC_OS12G32986|LOC_OS03G10120|LOC_OS04G34930|LOC_OS09G29840|LOC_OS03G55530
Os01g62370	0.841727	0.000286706	0.0018859	ENTH domain containing protein, expressed		50794	0.0018061	0.016222	75	2948	regulation of cellular process	LOC_OS03G18210|LOC_OS06G10880|LOC_OS01G50960|LOC_OS07G48350|LOC_OS05G43310|LOC_OS08G39890|LOC_OS07G12630|LOC_OS04G39280|LOC_OS05G08990|LOC_OS02G54490|LOC_OS08G07890|LOC_OS03G60910|LOC_OS02G06370|LOC_OS12G41860|LOC_OS12G20324|LOC_OS07G47100|LOC_OS09G30412|LOC_OS01G58680|LOC_OS01G34350|LOC_OS03G43890|LOC_OS07G07974|LOC_OS11G30500|LOC_OS06G10230|LOC_OS07G41090|LOC_OS06G39875|LOC_OS09G30418|LOC_OS08G…
Os01g62500	0.537454	0.00125538	0.00585101	OsFtsH3 FtsH protease, homologue of AtFtsH3/10, expressed		6399	0.0018258	0.016277	9	150	tRNA metabolic process	LOC_OS01G35170|LOC_OS06G29430|LOC_OS09G12290|LOC_OS09G30466|LOC_OS07G37640|LOC_OS04G40840|LOC_OS07G09400|LOC_OS11G45250|LOC_OS05G08990
Os01g62650	0.653532	1.09276e-08	7.42217e-07	pumilio-family RNA binding protein, putative, expressed		6351	0.0018458	0.016277	10	180	transcription, DNA-templated	LOC_OS04G54840|LOC_OS05G34790|LOC_OS03G60910|LOC_OS01G48720|LOC_OS05G22920|LOC_OS01G56350|LOC_OS03G28960|LOC_OS01G34330|LOC_OS02G05880|LOC_OS06G39480
Os01g62850	-1.68821	7.15161e-05	0.000648148	membrane associated DUF588 domain containing protein, putative, expressed		97659	0.0018458	0.016277	10	180	nucleic acid-templated transcription	LOC_OS04G54840|LOC_OS05G34790|LOC_OS03G60910|LOC_OS01G48720|LOC_OS05G22920|LOC_OS01G56350|LOC_OS03G28960|LOC_OS01G34330|LOC_OS02G05880|LOC_OS06G39480
Os01g62900	2.44405	2.08554e-09	2.06673e-07	amino acid kinase, putative, expressed		2000024	0.0019121	0.016397	3	14	regulation of leaf development	LOC_OS08G39890|LOC_OS07G37640|LOC_OS04G40840
Os01g62910	2.25676	1.69639e-08	1.0464e-06	CRR2, putative, expressed		18193	0.0019364	0.016397	7	96	peptidyl-amino acid modification	LOC_OS01G16870|LOC_OS04G06770|LOC_OS04G35430|LOC_OS08G30870|LOC_OS08G04780|LOC_OS11G43890|LOC_OS04G40840
Os01g62920	-1.06204	6.00076e-07	1.70983e-05	homeodomain protein, putative, expressed		51726	0.0019544	0.016397	8	123	regulation of cell cycle	LOC_OS02G54490|LOC_OS03G05300|LOC_OS06G46540|LOC_OS12G20324|LOC_OS03G10120|LOC_OS03G22450|LOC_OS01G13260|LOC_OS03G43890
Os01g63050	-1.43107	0.000327654	0.00208053	expressed protein		2	0.0019609	0.016397	2	4	mitochondrial genome maintenance	LOC_OS04G42784|LOC_OS08G07840
Os01g63190	-3.86423	1.22612e-05	0.00017751	laccase precursor protein, putative, expressed		10495	0.0019609	0.016397	2	4	long-distance posttranscriptional gene silencing	LOC_OS01G16870|LOC_OS04G06770
Os01g63210	-1.89159	2.43295e-05	0.00029239	SOUL heme-binding protein, putative, expressed		51596	0.0019609	0.016397	2	4	methylglyoxal catabolic process	LOC_OS03G21460|LOC_OS07G06890
Os01g63950	1.20404	0.00105506	0.00510634	expressed protein		42182	0.0019609	0.016397	2	4	ketone catabolic process	LOC_OS03G21460|LOC_OS07G06890
Os01g64140	-1.6669	2.27864e-05	0.000279399	endoglucanase 22 precursor, putative, expressed		9438	0.0019609	0.016397	2	4	methylglyoxal metabolic process	LOC_OS03G21460|LOC_OS07G06890
Os01g64630	-1.30542	9.47354e-06	0.000144981	actin, putative, expressed		1900150	0.0019609	0.016397	2	4	regulation of defense response to fungus	LOC_OS01G62040|LOC_OS07G08170
Os01g64720	0.956764	9.33006e-06	0.000143878	expressed protein		32774	0.0020022	0.016647	10	182	RNA biosynthetic process	LOC_OS04G54840|LOC_OS05G34790|LOC_OS03G60910|LOC_OS01G48720|LOC_OS05G22920|LOC_OS01G56350|LOC_OS03G28960|LOC_OS01G34330|LOC_OS02G05880|LOC_OS06G39480
Os01g64770	-0.435697	0.000494038	0.0028568	polypyrimidine tract-binding protein, putative, expressed		9793	0.0020418	0.016879	12	246	embryo development ending in seed dormancy	LOC_OS05G25850|LOC_OS03G17690|LOC_OS01G04600|LOC_OS04G56850|LOC_OS05G46480|LOC_OS01G62900|LOC_OS08G07890|LOC_OS03G09250|LOC_OS01G50910|LOC_OS01G72220|LOC_OS03G43890|LOC_OS03G56970
Os01g64890	-1.78834	6.50406e-07	1.82047e-05	CorA-like magnesium transporter protein, putative, expressed		2682	0.0020561	0.016902	6	72	regulation of immune system process	LOC_OS07G47490|LOC_OS04G54840|LOC_OS01G62040|LOC_OS09G30418|LOC_OS07G08170|LOC_OS09G30412
Os01g64960	-3.05435	4.62271e-08	2.34826e-06	chlorophyll A-B binding protein, putative, expressed		51026	0.0023579	0.019089	3	15	chiasma assembly	LOC_OS02G53680|LOC_OS05G41880|LOC_OS01G71960
Os01g64970	-0.680155	0.000112623	0.00091877	CAMK_CAMK_like.11 - CAMK includes calcium/calmodulin depedent protein kinases, expressed		6400	0.0023616	0.019089	4	31	tRNA modification	LOC_OS01G35170|LOC_OS06G29430|LOC_OS07G37640|LOC_OS04G40840
Os01g64980	-0.779531	9.66831e-06	0.000146847	ion channel DMI1, chloroplast precursor, putative, expressed		45814	0.0023616	0.019089	4	31	negative regulation of gene expression, epigenetic	LOC_OS01G16870|LOC_OS12G01940|LOC_OS04G06770|LOC_OS01G44230
Os01g65090	-0.65759	8.60087e-05	0.000742746	aminotransferase, classes I and II, domain containing protein, expressed		31327	0.0023833	0.019159	11	218	negative regulation of cellular biosynthetic process	LOC_OS07G49460|LOC_OS01G16870|LOC_OS12G01940|LOC_OS07G02300|LOC_OS02G56880|LOC_OS04G06770|LOC_OS01G44230|LOC_OS12G29520|LOC_OS04G46350|LOC_OS01G34350|LOC_OS07G06970
Os01g65100	-1.52188	0.000127664	0.00101186	peptide transporter, putative, expressed		31323	0.0024343	0.019461	54	1997	regulation of cellular metabolic process	LOC_OS03G18210|LOC_OS06G10880|LOC_OS01G50960|LOC_OS07G48350|LOC_OS05G43310|LOC_OS08G39890|LOC_OS07G12630|LOC_OS04G39280|LOC_OS03G60910|LOC_OS02G06370|LOC_OS12G41860|LOC_OS12G20324|LOC_OS01G58680|LOC_OS01G34350|LOC_OS03G43890|LOC_OS07G07974|LOC_OS11G30500|LOC_OS08G44510|LOC_OS01G44230|LOC_OS11G06010|LOC_OS04G40840|LOC_OS01G16870|LOC_OS06G15480|LOC_OS04G56850|LOC_OS02G56880|LOC_OS03G06850|LOC_OS04G…
Os01g65450	0.562636	0.00191915	0.00814695	ubiquitin-like domain-containing CTD phosphatase 1, putative, expressed		10468	0.0024566	0.019532	51	1861	regulation of gene expression	LOC_OS03G18210|LOC_OS06G10880|LOC_OS01G50960|LOC_OS01G05470|LOC_OS08G39890|LOC_OS07G12630|LOC_OS04G54840|LOC_OS03G60910|LOC_OS02G06370|LOC_OS12G41860|LOC_OS02G05880|LOC_OS01G58680|LOC_OS01G34350|LOC_OS03G43890|LOC_OS07G07974|LOC_OS01G44230|LOC_OS11G06010|LOC_OS04G40840|LOC_OS01G16870|LOC_OS12G06560|LOC_OS06G15480|LOC_OS04G56850|LOC_OS02G56880|LOC_OS03G06850|LOC_OS04G51000|LOC_OS02G40460|LOC_OS07G…
Os01g65830	-2.78723	3.4065e-06	6.27813e-05	acyl-desaturase, chloroplast precursor, putative, expressed		1901699	0.0025313	0.020017	6	75	cellular response to nitrogen compound	LOC_OS04G54840|LOC_OS01G16870|LOC_OS04G06770|LOC_OS02G05880|LOC_OS01G34350|LOC_OS07G06970
Os01g65880	-1.89465	1.09832e-07	4.58306e-06	nodulin MtN3 family protein, putative, expressed		9266	0.002607	0.020504	18	467	response to temperature stimulus	LOC_OS07G49460|LOC_OS11G30500|LOC_OS03G17690|LOC_OS04G42784|LOC_OS06G09450|LOC_OS09G30418|LOC_OS03G47800|LOC_OS04G46200|LOC_OS12G32986|LOC_OS06G12530|LOC_OS09G29840|LOC_OS12G07060|LOC_OS03G09250|LOC_OS01G70310|LOC_OS07G08140|LOC_OS09G30412|LOC_OS08G25090|LOC_OS03G02260
Os01g66180	0.805559	0.000136571	0.00107069	cytochrome c, putative, expressed		9890	0.0026488	0.02072	11	221	negative regulation of biosynthetic process	LOC_OS07G49460|LOC_OS01G16870|LOC_OS12G01940|LOC_OS07G02300|LOC_OS02G56880|LOC_OS04G06770|LOC_OS01G44230|LOC_OS12G29520|LOC_OS04G46350|LOC_OS01G34350|LOC_OS07G06970
Os01g66850	-1.01557	8.31204e-08	3.71881e-06	pectinacetylesterase domain containing protein, expressed		1901990	0.0028629	0.022157	3	16	regulation of mitotic cell cycle phase transition	LOC_OS02G54490|LOC_OS06G46540|LOC_OS03G10120
Os01g67000	-0.494244	0.00150523	0.00677524	membrane-associated 30 kDa protein, chloroplast precursor, putative, expressed		1901987	0.0028629	0.022157	3	16	regulation of cell cycle phase transition	LOC_OS02G54490|LOC_OS06G46540|LOC_OS03G10120
Os01g67360	-2.43971	1.05038e-07	4.50323e-06	methyltransferase, putative, expressed		35670	0.0029842	0.022852	4	33	plant-type ovary development	LOC_OS02G54490|LOC_OS04G06770|LOC_OS12G29520|LOC_OS05G08990
Os01g67510	0.889022	0.00141815	0.00646997	recA protein, putative, expressed		48481	0.0029842	0.022852	4	33	plant ovule development	LOC_OS02G54490|LOC_OS04G06770|LOC_OS12G29520|LOC_OS05G08990
Os01g67550	1.04913	0.000396536	0.00243603	FAD binding domain containing protein, expressed		2000241	0.0030732	0.023411	9	162	regulation of reproductive process	LOC_OS04G47270|LOC_OS12G29520|LOC_OS12G20324|LOC_OS11G43890|LOC_OS07G12630|LOC_OS01G70260|LOC_OS07G06970|LOC_OS01G72220|LOC_OS03G43890
Os01g67570	1.43749	8.56534e-06	0.000134139	PDE312/PTAC10, putative, expressed		1901698	0.0031795	0.023845	10	194	response to nitrogen compound	LOC_OS04G54840|LOC_OS01G16870|LOC_OS04G06770|LOC_OS08G07890|LOC_OS02G46100|LOC_OS06G12560|LOC_OS02G05880|LOC_OS01G34350|LOC_OS12G25200|LOC_OS07G06970
Os01g68480	-0.652061	0.000504558	0.00291035	thioredoxin, putative, expressed		2097	0.0032285	0.023845	2	5	tRNA wobble base modification	LOC_OS06G29430|LOC_OS04G40840
Os01g68570	1.66146	2.04456e-09	2.0599e-07	expressed protein		1900618	0.0032285	0.023845	2	5	regulation of shoot system morphogenesis	LOC_OS08G39890|LOC_OS04G40840
Os01g68860	-0.495595	0.00106537	0.00514388	zinc finger C-x8-C-x5-C-x3-H type family protein, expressed		16973	0.0032285	0.023845	2	5	poly(A)+ mRNA export from nucleus	LOC_OS03G17490|LOC_OS02G38250
Os01g69220	-0.653053	0.000997216	0.00490095	exostosin family domain containing protein, expressed		1905428	0.0032285	0.023845	2	5	regulation of plant organ formation	LOC_OS08G39890|LOC_OS04G40840
Os01g70160	-0.386697	0.000582871	0.00326246	zinc finger, C3HC4 type domain containing protein, expressed		71277	0.0032285	0.023845	2	5	cellular response to calcium ion	LOC_OS09G30418|LOC_OS09G30412
Os01g70260	1.11017	0.000514558	0.00294835	receptor-like protein kinase 2 precursor, putative, expressed		31324	0.0034144	0.025091	12	262	negative regulation of cellular metabolic process	LOC_OS07G49460|LOC_OS11G30500|LOC_OS01G16870|LOC_OS12G01940|LOC_OS07G02300|LOC_OS02G56880|LOC_OS04G06770|LOC_OS01G44230|LOC_OS12G29520|LOC_OS04G46350|LOC_OS01G34350|LOC_OS07G06970
Os01g70310	1.94012	0.000590969	0.00329254	inducer of CBF expression 2, putative, expressed		8213	0.0035742	0.026002	5	56	protein alkylation	LOC_OS01G16870|LOC_OS04G06770|LOC_OS08G30870|LOC_OS08G04780|LOC_OS11G43890
Os01g70400	-0.992763	5.69583e-09	4.65288e-07	expressed protein		6479	0.0035742	0.026002	5	56	protein methylation	LOC_OS01G16870|LOC_OS04G06770|LOC_OS08G30870|LOC_OS08G04780|LOC_OS11G43890
Os01g70410	-0.992737	2.28351e-09	2.15684e-07	protein kinase, putative, expressed		7127	0.0037104	0.026859	4	35	meiosis I	LOC_OS02G53680|LOC_OS05G41880|LOC_OS01G71960|LOC_OS05G09620
Os01g70520	-0.876662	5.71171e-05	0.000555101	Os1bglu5 - beta-glucosidase homologue, similar to G. max isohydroxyurate hydrolase, expressed		48523	0.0039073	0.028144	15	373	negative regulation of cellular process	LOC_OS07G49460|LOC_OS11G30500|LOC_OS12G01940|LOC_OS07G02300|LOC_OS08G44510|LOC_OS01G44230|LOC_OS01G16870|LOC_OS02G56880|LOC_OS04G06770|LOC_OS08G07890|LOC_OS12G29520|LOC_OS04G46350|LOC_OS01G34350|LOC_OS03G22450|LOC_OS07G06970
Os01g70590	-2.14007	0.000334617	0.00211365	DUF567 domain containing protein, putative, expressed		10038	0.0039625	0.028401	17	448	response to metal ion	LOC_OS01G51154|LOC_OS03G17690|LOC_OS06G09450|LOC_OS09G30418|LOC_OS01G44230|LOC_OS12G32986|LOC_OS07G33240|LOC_OS05G49800|LOC_OS05G25850|LOC_OS06G47320|LOC_OS05G38670|LOC_OS01G71300|LOC_OS09G30412|LOC_OS12G25200|LOC_OS02G52390|LOC_OS02G26700|LOC_OS03G02260
Os01g70920	0.844006	4.09008e-05	0.000433764	cullin-1, putative, expressed		22618	0.00406	0.028538	3	18	ribonucleoprotein complex assembly	LOC_OS03G18720|LOC_OS11G18830|LOC_OS03G17710
Os01g71220	-0.92861	3.8735e-05	0.000414635	zinc finger protein, putative, expressed		71826	0.00406	0.028538	3	18	ribonucleoprotein complex subunit organization	LOC_OS03G18720|LOC_OS11G18830|LOC_OS03G17710
Os01g71300	0.375352	0.000471813	0.00276367	S-formylglutathione hydrolase, putative, expressed		819	0.00406	0.028538	3	18	sister chromatid segregation	LOC_OS06G14460|LOC_OS05G51790|LOC_OS05G09620
Os01g71960	1.08028	0.00221787	0.00909569	endonuclease, putative, expressed		10020	0.00406	0.028538	3	18	chloroplast fission	LOC_OS10G40130|LOC_OS12G07880|LOC_OS01G12460
Os01g72220	0.498524	0.000136061	0.00106817	WD domain, G-beta repeat domain containing protein, expressed		8652	0.0043807	0.030644	10	203	cellular amino acid biosynthetic process	LOC_OS07G20544|LOC_OS01G46380|LOC_OS09G15810|LOC_OS03G50510|LOC_OS01G62900|LOC_OS09G12290|LOC_OS03G61120|LOC_OS02G39570|LOC_OS05G49800|LOC_OS02G30630
Os01g72230	-1.09032	2.11941e-06	4.21442e-05	stromal membrane-associated protein, putative, expressed		45132	0.0045478	0.031661	4	37	meiotic chromosome segregation	LOC_OS02G53680|LOC_OS05G41880|LOC_OS01G71960|LOC_OS05G09620
Os01g72330	-1.45757	4.80845e-08	2.42225e-06	OsRR4 type-A response regulator, expressed		245	0.0047842	0.032835	2	6	spliceosomal complex assembly	LOC_OS03G18720|LOC_OS03G17710
Os01g72470	3.37213	0.00159459	0.00707731	expressed protein		35265	0.0047842	0.032835	2	6	organ growth	LOC_OS07G37640|LOC_OS04G40840
Os01g72650	1.00991	1.9086e-05	0.000244502	RNA recognition motif containing protein, putative, expressed		9635	0.0047842	0.032835	2	6	response to herbicide	LOC_OS08G29720|LOC_OS02G30630
Os01g72760	-5.50478	1.80897e-12	1.15661e-09	cytochrome P450, putative, expressed		7018	0.0048158	0.032837	5	60	microtubule-based movement	LOC_OS01G54080|LOC_OS05G38480|LOC_OS09G35890|LOC_OS08G02380|LOC_OS03G17164
Os01g72880	0.782905	0.000422817	0.00257136	DNA mismatch repair protein Mlh1, putative, expressed		48583	0.0048312	0.032837	13	309	regulation of response to stimulus	LOC_OS07G47490|LOC_OS07G02300|LOC_OS09G30418|LOC_OS08G44510|LOC_OS07G37640|LOC_OS04G40840|LOC_OS04G54840|LOC_OS01G62040|LOC_OS10G35480|LOC_OS06G46540|LOC_OS07G08170|LOC_OS09G30412|LOC_OS03G22450
Os01g73040	-0.992489	0.000229812	0.00159131	CBS domain-containing protein, putative, expressed		14070	0.0048522	0.032837	10	206	response to organic cyclic compound	LOC_OS07G47490|LOC_OS04G54840|LOC_OS01G51154|LOC_OS01G16870|LOC_OS02G30910|LOC_OS04G06770|LOC_OS08G07890|LOC_OS02G05880|LOC_OS01G34350|LOC_OS07G06970
Os01g73950	0.801028	0.00222927	0.00913004	PPR repeat containing protein, expressed		9617	0.0049616	0.03329	13	310	response to bacterium	LOC_OS07G47490|LOC_OS07G02300|LOC_OS06G10230|LOC_OS09G30418|LOC_OS05G25850|LOC_OS01G16870|LOC_OS04G06770|LOC_OS08G07890|LOC_OS04G55410|LOC_OS03G61120|LOC_OS03G09250|LOC_OS09G30412|LOC_OS02G09930
Os01g74170	1.23085	0.000584412	0.00326806	expressed protein		72596	0.0050106	0.03329	4	38	establishment of protein localization to chloroplast	LOC_OS10G40110|LOC_OS12G32986|LOC_OS03G02260|LOC_OS09G29840
Os01g74280	-0.517081	0.000159444	0.0012018	TGD2, putative, expressed		72598	0.0050106	0.03329	4	38	protein localization to chloroplast	LOC_OS10G40110|LOC_OS12G32986|LOC_OS03G02260|LOC_OS09G29840
Os01g74300	-1.73113	0.000238602	0.00162977	metallothionein, putative, expressed		45036	0.0050106	0.03329	4	38	protein targeting to chloroplast	LOC_OS10G40110|LOC_OS12G32986|LOC_OS03G02260|LOC_OS09G29840
Os01g74650	-0.558416	0.000172997	0.00128747	cysteine synthase, mitochondrial precursor, putative, expressed		9605	0.0052061	0.034431	26	823	response to external stimulus	LOC_OS05G32140|LOC_OS05G08990|LOC_OS05G25850|LOC_OS04G54840|LOC_OS04G54940|LOC_OS04G06770|LOC_OS08G07890|LOC_OS04G55410|LOC_OS03G61120|LOC_OS03G32526|LOC_OS03G09250|LOC_OS09G30412|LOC_OS01G34350|LOC_OS04G34930|LOC_OS07G06970|LOC_OS03G02260|LOC_OS07G47490|LOC_OS07G02300|LOC_OS06G10230|LOC_OS09G30418|LOC_OS01G67510|LOC_OS01G16870|LOC_OS11G14010|LOC_OS06G20500|LOC_OS04G51900|LOC_OS02G09930
Os02g01326	-2.87675	1.08043e-07	4.58306e-06	auxin-induced protein 5NG4, putative, expressed		9651	0.0052646	0.034661	16	423	response to salt stress	LOC_OS01G51154|LOC_OS11G30500|LOC_OS03G17690|LOC_OS11G04980|LOC_OS01G62900|LOC_OS09G30418|LOC_OS03G47800|LOC_OS12G32986|LOC_OS02G18840|LOC_OS09G26880|LOC_OS02G14980|LOC_OS09G29840|LOC_OS05G25850|LOC_OS07G47100|LOC_OS09G30412|LOC_OS03G02260
Os02g01520	1.30145	1.32403e-07	5.35873e-06	IQ calmodulin-binding motif family protein, putative, expressed		7017	0.0053518	0.035076	8	145	microtubule-based process	LOC_OS09G21510|LOC_OS01G20940|LOC_OS01G54080|LOC_OS05G38480|LOC_OS02G16909|LOC_OS09G35890|LOC_OS08G02380|LOC_OS03G17164
Os02g01720	-0.590789	4.13276e-06	7.30483e-05	transmembrane protein 120A, putative, expressed		7129	0.0055205	0.035821	3	20	synapsis	LOC_OS02G53680|LOC_OS05G41880|LOC_OS01G71960
Os02g01960	-0.616442	0.0024315	0.00968275	tetratricopeptide repeat domain containing protein, expressed		7292	0.0055205	0.035821	3	20	female gamete generation	LOC_OS12G06560|LOC_OS04G30790|LOC_OS03G23935
Os02g02410	-1.21094	0.000969089	0.00479782	DnaK family protein, putative, expressed		45088	0.0055393	0.035821	5	62	regulation of innate immune response	LOC_OS07G47490|LOC_OS01G62040|LOC_OS09G30418|LOC_OS07G08170|LOC_OS09G30412
Os02g02870	-0.554012	8.90326e-05	0.000764987	glycine-rich protein 2, putative, expressed		51172	0.0057422	0.036968	11	245	negative regulation of nitrogen compound metabolic process	LOC_OS07G49460|LOC_OS01G16870|LOC_OS12G01940|LOC_OS07G02300|LOC_OS02G56880|LOC_OS04G06770|LOC_OS01G44230|LOC_OS12G29520|LOC_OS04G46350|LOC_OS01G34350|LOC_OS07G06970
Os02g02910	-1.57016	1.2025e-06	2.85063e-05	expressed protein		80090	0.0059978	0.038444	51	1947	regulation of primary metabolic process	LOC_OS03G18210|LOC_OS06G10880|LOC_OS01G50960|LOC_OS08G39890|LOC_OS07G12630|LOC_OS04G39280|LOC_OS03G60910|LOC_OS02G06370|LOC_OS12G41860|LOC_OS12G20324|LOC_OS01G58680|LOC_OS01G34350|LOC_OS03G43890|LOC_OS07G07974|LOC_OS01G44230|LOC_OS11G06010|LOC_OS07G37640|LOC_OS04G40840|LOC_OS01G16870|LOC_OS06G15480|LOC_OS04G56850|LOC_OS02G56880|LOC_OS03G06850|LOC_OS04G51000|LOC_OS07G08140|LOC_OS07G49460|LOC_OS12G…
Os02g03210	-3.54982	1.50472e-05	0.000206259	FAD-binding and arabino-lactone oxidase domains containing protein, putative, expressed		61647	0.006617	0.041321	2	7	histone H3-K9 modification	LOC_OS01G16870|LOC_OS04G06770
Os02g03280	-0.433534	3.67806e-06	6.66905e-05	transmembrane BAX inhibitor motif-containing protein, putative, expressed		6406	0.006617	0.041321	2	7	mRNA export from nucleus	LOC_OS03G17490|LOC_OS02G38250
Os02g03440	1.12489	0.000431745	0.00260469	LSM domain containing protein, expressed		51567	0.006617	0.041321	2	7	histone H3-K9 methylation	LOC_OS01G16870|LOC_OS04G06770
Os02g03840	-1.22908	2.18601e-07	7.96051e-06	expressed protein		1905421	0.006617	0.041321	2	7	regulation of plant organ morphogenesis	LOC_OS08G39890|LOC_OS04G40840
Os02g03940	1.17249	0.0010361	0.00503893	expressed protein		9704	0.006617	0.041321	2	7	de-etiolation	LOC_OS12G32986|LOC_OS09G29840
Os02g03960	-1.10695	0.000543386	0.00308719	CPuORF1 - conserved peptide uORF-containing transcript, expressed		71427	0.006617	0.041321	2	7	mRNA-containing ribonucleoprotein complex export from nucleus	LOC_OS03G17490|LOC_OS02G38250
Os02g04120	-1.11954	0.000427701	0.00258287	cytidylyltransferase domain containing protein, expressed		48235	0.0072587	0.045134	3	22	pollen sperm cell differentiation	LOC_OS01G12660|LOC_OS04G47700|LOC_OS08G04280
Os02g04510	-1.19042	1.70254e-06	3.6484e-05	UOS1, putative, expressed		33036	0.0073951	0.045787	22	679	macromolecule localization	LOC_OS03G43860|LOC_OS03G17490|LOC_OS11G02350|LOC_OS06G39875|LOC_OS06G07220|LOC_OS04G46200|LOC_OS02G50790|LOC_OS03G19290|LOC_OS12G32986|LOC_OS01G14820|LOC_OS05G47730|LOC_OS02G51810|LOC_OS09G29840|LOC_OS02G12650|LOC_OS10G40110|LOC_OS12G02390|LOC_OS02G38250|LOC_OS03G62750|LOC_OS12G02300|LOC_OS03G02260|LOC_OS04G51900|LOC_OS04G33920
Os02g05880	0.692343	0.000106481	0.000876348	RNA polymerase Rpb1, domain 2 family protein, expressed		42742	0.0074537	0.045954	11	254	defense response to bacterium	LOC_OS05G25850|LOC_OS07G47490|LOC_OS01G16870|LOC_OS07G02300|LOC_OS06G10230|LOC_OS09G30418|LOC_OS04G06770|LOC_OS08G07890|LOC_OS04G55410|LOC_OS03G09250|LOC_OS09G30412
Os02g06370	0.745938	0.000145566	0.00112814	whirly transcription factor domain containing protein, expressed		6928	0.0076777	0.047135	5	67	movement of cell or subcellular component	LOC_OS01G54080|LOC_OS05G38480|LOC_OS09G35890|LOC_OS08G02380|LOC_OS03G17164
Os02g06584	0.619023	1.93961e-06	4.01538e-05	zinc finger C-x8-C-x5-C-x3-H type family protein, expressed		1905392	0.0077359	0.047293	12	291	plant organ morphogenesis	LOC_OS07G07974|LOC_OS11G14010|LOC_OS06G10230|LOC_OS07G41090|LOC_OS03G61120|LOC_OS06G12530|LOC_OS11G06010|LOC_OS07G37640|LOC_OS01G70260|LOC_OS07G47820|LOC_OS07G06970|LOC_OS09G15420
Os02g06840	-0.807775	0.000608775	0.00336077	galactosyltransferase, putative, expressed		71310	0.0078827	0.047989	17	481	cellular response to organic substance	LOC_OS07G47490|LOC_OS02G30910|LOC_OS05G44810|LOC_OS08G44510|LOC_OS03G55530|LOC_OS04G54840|LOC_OS01G16870|LOC_OS04G56850|LOC_OS04G06770|LOC_OS08G07890|LOC_OS04G51000|LOC_OS12G29520|LOC_OS08G27030|LOC_OS02G05880|LOC_OS01G34350|LOC_OS07G06970|LOC_OS09G37500
Os02g07410	-0.623395	0.000153926	0.0011731	glycine cleavage system H protein, putative, expressed		19219	0.0079652	0.048289	45	1698	regulation of nucleobase-containing compound metabolic process	LOC_OS07G49460|LOC_OS03G18210|LOC_OS12G01940|LOC_OS06G10880|LOC_OS04G42990|LOC_OS01G50960|LOC_OS08G39890|LOC_OS12G06080|LOC_OS07G12630|LOC_OS04G41820|LOC_OS04G39280|LOC_OS02G12790|LOC_OS04G06770|LOC_OS02G36880|LOC_OS03G60910|LOC_OS01G48700|LOC_OS02G06370|LOC_OS12G41860|LOC_OS01G70310|LOC_OS04G46350|LOC_OS01G58680|LOC_OS03G22450|LOC_OS01G52680|LOC_OS03G43890|LOC_OS07G07974|LOC_OS12G44140|LOC_OS07G…
Os02g07650	2.42054	0.00082635	0.00421444	zinc-binding protein, putative, expressed		45087	0.0080306	0.048484	9	188	innate immune response	LOC_OS07G47490|LOC_OS01G16870|LOC_OS07G02300|LOC_OS09G30418|LOC_OS04G06770|LOC_OS09G30412|LOC_OS01G34350|LOC_OS07G06970|LOC_OS04G51900
Os02g07960	-0.757409	4.28683e-05	0.000446022	STRUBBELIG-RECEPTOR FAMILY 3 precursor, putative, expressed		50801	0.008275	0.049752	7	125	ion homeostasis	LOC_OS11G14010|LOC_OS06G45590|LOC_OS07G47100|LOC_OS05G38670|LOC_OS04G38940|LOC_OS02G14980|LOC_OS12G25200
Os02g08540	-1.17374	1.7469e-05	0.000230066	expressed protein
Os02g09150	-0.564319	0.000632161	0.00346771	inorganic H+ pyrophosphatase, putative, expressed
Os02g09200	-5.83777	1.89779e-05	0.000244502	cytochrome P450 71D10, putative, expressed
Os02g09390	-2.84142	0.00225219	0.00919899	cytochrome P450, putative, expressed
Os02g09810	-0.955177	3.5272e-07	1.14021e-05	amino acid transporter, putative, expressed
Os02g09930	1.0618	3.51285e-08	1.91308e-06	CSLA1 - cellulose synthase-like family A; mannan synthase, expressed
Os02g10390	-0.900026	0.000826335	0.00421444	chlorophyll A-B binding protein, putative, expressed
Os02g10480	-0.711918	0.00106118	0.00512776	stromal membrane-associated protein, putative, expressed
Os02g10700	-1.04936	0.000761365	0.0039608	OsFBL7 - F-box domain and LRR containing protein, expressed
Os02g10790	0.73164	0.0012543	0.00585047	expressed protein
Os02g10830	-2.79369	0.00220396	0.00904678	serine acetyltransferase protein, putative, expressed
Os02g11705	-5.70745	1.99871e-11	6.04111e-09	expressed protein
Os02g12480	-1.77845	2.59849e-10	4.27148e-08	expressed protein
Os02g12570	0.971638	1.25612e-08	8.34425e-07	pre-mRNA cleavage complex II protein Clp1, putative, expressed
Os02g12650	0.894413	2.82007e-07	9.68599e-06	puromycin-sensitive aminopeptidase, putative, expressed
Os02g12790	2.35339	4.24669e-05	0.000443372	GATA zinc finger domain containing protein, expressed
Os02g13150	-1.61171	1.42933e-05	0.000198172	pollen-specific protein SF21, putative, expressed
Os02g13660	-2.93766	2.13072e-07	7.80617e-06	meiosis 5, putative, expressed
Os02g13710	-1.84978	0.00154295	0.00690831	ethylene-responsive transcription factor TINY, putative, expressed
Os02g13950	0.831063	0.00162345	0.00717487	NHL repeat-containing protein, putative, expressed
Os02g13960	-1.20621	1.7145e-06	3.6484e-05	spotted leaf 11, putative, expressed
Os02g14000	-0.872339	1.97741e-06	4.06086e-05	actin-related protein 2/3 complex subunit 3, putative, expressed
Os02g14059	0.593655	0.000197949	0.00142864	ribosomal protein L5, putative, expressed
Os02g14130	-0.469551	0.000923057	0.00459249	CGMC_GSK.4 - CGMC includes CDA, MAPK, GSK3, and CLKC kinases, expressed
Os02g14160	-1.01085	3.19288e-05	0.000363483	peroxidase precursor, putative, expressed
Os02g14780	0.66699	5.41339e-07	1.60411e-05	splicing factor 3 subunit 1, putative, expressed
Os02g14890	-2.06138	4.27305e-05	0.000445355	expressed protein
Os02g14980	2.75779	2.75908e-07	9.58541e-06	calcium-binding EF hand family protein, putative, expressed
Os02g15580	-0.546944	0.00155146	0.00692658	cyclic nucleotide-gated ion channel 1, putative, expressed
Os02g15640	-0.995635	2.72357e-06	5.18726e-05	CAPIP1, putative, expressed
Os02g15660	-1.26534	4.18264e-06	7.37051e-05	tetratricopeptide repeat, putative, expressed
Os02g15750	-0.567186	0.000317538	0.00203771	expressed protein
Os02g16030	-1.08921	0.00102887	0.0050198	harpin-induced protein 1 domain containing protein, expressed
Os02g16909	0.974072	0.00170714	0.00747365	dynein light chain type 1 domain containing protein, expressed
Os02g17320	-0.609095	3.15313e-05	0.000360315	uridine/cytidine kinase-like 1, putative, expressed
Os02g18550	0.950585	0.000675652	0.00360169	40S ribosomal protein S3a, putative, expressed
Os02g18840	1.41627	0.00033293	0.00210739	phosphatidylinositol 3- and 4-kinase family protein, putative, expressed
Os02g19470	2.17798	7.03132e-05	0.000642059	expressed protein
Os02g19990	1.17352	0.00175575	0.00762466	reticulon domain containing protein, putative, expressed
Os02g21260	0.719247	0.00231469	0.00935315	OsFBL8 - F-box domain and LRR containing protein, expressed
Os02g21510	0.645493	0.000325564	0.00207459	NOL1/NOP2/sun family protein, putative, expressed
Os02g21920	-0.898839	4.87005e-05	0.000489027	CPuORF24 - conserved peptide uORF-containing transcript, expressed
Os02g21925	-1.1004	0.00241717	0.00965111	expressed protein
Os02g22100	-1.99239	5.27916e-16	3.19125e-12	OsRhmbd6 - Putative Rhomboid homologue, expressed
Os02g25870	1.51845	0.00204563	0.00856953	elongation factor Tu, putative, expressed
Os02g26014	-3.2212	2.08978e-08	1.26327e-06	terpene synthase, putative, expressed
Os02g26300	1.25782	1.77411e-05	0.000232131	expressed protein
Os02g26470	2.58223	0.000720931	0.0037995	expressed protein
Os02g26700	1.3162	0.000153303	0.00117306	cation transport regulator-like protein 1, putative, expressed
Os02g29380	0.85695	4.68321e-05	0.000474204	expressed protein
Os02g29464	0.970928	6.61489e-05	0.000614239	RecF/RecN/SMC N terminal domain containing protein, expressed
Os02g29510	-1.94566	3.11788e-06	5.81715e-05	DUF803 domain containing, putative, expressed
Os02g30320	-1.36776	2.46029e-05	0.000294504	drought-induced protein 1, putative, expressed
Os02g30630	0.48176	0.000663643	0.00357049	thiamine pyrophosphate enzyme, C-terminal TPP binding domain containing protein, expressed
Os02g30910	3.91909	2.61447e-10	4.27148e-08	nodulin MtN3 family protein, putative, expressed
Os02g32290	0.729846	9.06072e-07	2.33073e-05	expressed protein
Os02g32469	-1.35882	9.89959e-09	6.91575e-07	expressed protein
Os02g32610	-1.36865	0.00139704	0.00641239	protein kinase domain containing protein, expressed
Os02g32860	1.21984	5.38694e-07	1.60411e-05	poly synthetase 3, putative, expressed
Os02g32990	-1.82229	2.38843e-05	0.00028868	expressed protein
Os02g33400	1.15522	5.57612e-07	1.62056e-05	OsFBL9 - F-box domain and LRR containing protein, expressed
Os02g33420	2.17376	1.83978e-11	6.04111e-09	ATPase, AAA family protein, expressed
Os02g34190	-1.56604	3.95424e-06	7.01477e-05	expressed protein
Os02g34570	0.633049	0.00211256	0.00877088	exosome complex exonuclease, putative, expressed
Os02g35039	0.916893	7.31564e-09	5.61425e-07	NAD dependent epimerase/dehydratase family protein, putative, expressed
Os02g35180	-1.4233	2.21031e-05	0.000273237	OsRR2 type-A response regulator, expressed
Os02g35200	-0.897588	0.000187776	0.0013709	VP15, putative, expressed
Os02g35870	-0.766991	0.00169621	0.00744632	galactosyltransferase, putative, expressed
Os02g36350	-4.49363	0.000995854	0.00489824	expressed protein
Os02g36490	1.04326	1.68301e-08	1.0464e-06	expressed protein
Os02g36570	-0.651738	4.64579e-05	0.000471996	ABC1 family domain containing protein, putative, expressed
Os02g36880	1.73511	0.000192194	0.00139748	No apical meristem protein, putative, expressed
Os02g36890	1.51209	2.70513e-06	5.18726e-05	MYB family transcription factor, putative, expressed
Os02g37060	-1.2461	1.01426e-06	2.51855e-05	photosystem II 5 kDa protein, chloroplast precursor, putative, expressed
Os02g37080	-0.809012	1.99516e-06	4.06086e-05	ASC1, putative, expressed
Os02g37420	-0.520487	0.00163801	0.00722231	ras-related protein, putative, expressed
Os02g37834	1.12086	2.16858e-08	1.29793e-06	expressed protein
Os02g37856	0.762829	0.000473849	0.00276755	expressed protein
Os02g37910	0.772567	0.00239842	0.00959526	expressed protein
Os02g37920	1.03054	0.000174772	0.00129314	expressed protein
Os02g38020	-0.98496	2.44701e-07	8.6916e-06	inorganic phosphate transporter 2-1, chloroplast precursor, putative, expressed
Os02g38250	0.532295	0.00018403	0.00134844	EMB1745, putative, expressed
Os02g38480	-0.535668	0.00189063	0.0080522	expressed protein
Os02g39560	-0.683452	0.000713766	0.00376831	non-receptor tyrosine kinase spore lysis A, putative, expressed
Os02g39570	1.47322	2.24486e-09	2.15399e-07	ACT domain containing protein, expressed
Os02g39700	0.663895	0.000630868	0.00346376	RNA binding protein, putative, expressed
Os02g39790	-0.855065	0.000222949	0.00156305	CPuORF9 - conserved peptide uORF-containing transcript, expressed
Os02g39795	-0.750064	0.000929134	0.00461893	S-adenosyl-l-methionine decarboxylase leader peptide, putative, expressed
Os02g39880	0.902074	0.000707479	0.00373839	expressed protein
Os02g40090	-0.685619	0.00218135	0.00897634	transporter-related, putative, expressed
Os02g40100	-2.03304	0.00175096	0.00762028	plant protein of unknown function DUF869 domain containing protein, expressed
Os02g40460	1.26646	4.79144e-05	0.000482737	S1 RNA binding domain containing protein, expressed
Os02g42020	-0.784109	0.0017533	0.00762181	expressed protein
Os02g42200	0.58365	0.00157302	0.00700579	transcription factor-related, putative, expressed
Os02g42310	-1.55888	2.18717e-05	0.000270932	OsSCP8 - Putative Serine Carboxypeptidase homologue, expressed
Os02g42430	2.49893	8.20258e-06	0.000129424	GEM, putative, expressed
Os02g42740	-1.31184	2.68171e-06	5.16273e-05	cytochrome b5-like Heme/Steroid binding domain containing protein, expressed
Os02g42960	-0.602917	3.6848e-06	6.66905e-05	thylakoid lumenal protein, putative, expressed
Os02g43010	1.17372	0.000728278	0.00382488	vacuolar-processing enzyme precursor, putative, expressed
Os02g43360	-1.92275	0.000311318	0.00200699	cytochrome b5-like Heme/Steroid binding domain containing protein, expressed
Os02g43430	-2.60218	6.02635e-07	1.70983e-05	protein kinase domain containing protein, expressed
Os02g43550	-1.12218	5.80824e-05	0.000561773	cyclin, putative, expressed
Os02g43860	-0.704804	0.000987589	0.00487508	amino acid permease, putative, expressed
Os02g44720	-1.65275	0.00022792	0.00158044	expressed protein
Os02g44770	1.55077	6.65419e-06	0.000108715	uncharacterized mscS family protein, putative, expressed
Os02g44860	0.948015	3.47756e-05	0.000384311	GDSL-like lipase/acylhydrolase, putative, expressed
Os02g44890	1.17395	0.000120062	0.000967701	RNA-binding region RNP-1, putative, expressed
Os02g44910	-0.737923	0.000117516	0.000948443	transmembrane protein, putative, expressed
Os02g44930	0.790865	1.48686e-06	3.37993e-05	HMG1/2, putative, expressed
Os02g45070	-1.06257	0.000237727	0.00162563	PINHEAD, putative, expressed
Os02g45110	0.722724	0.000125373	0.000998528	MT-A70 domain containing protein, expressed
Os02g45170	1.455	5.23204e-06	8.95969e-05	helix-loop-helix DNA-binding protein, putative, expressed
Os02g45870	-0.867901	0.000158979	0.00120168	tobamovirus multiplication protein, putative, expressed
Os02g46100	2.54554	5.34372e-11	1.34595e-08	RING-H2 finger protein, putative, expressed
Os02g46260	-1.22038	5.68001e-07	1.64286e-05	OsSCP9 - Putative Serine Carboxypeptidase homologue, expressed
Os02g46473	1.54493	6.07525e-05	0.000577435	expressed protein
Os02g46520	0.601886	0.00091779	0.00458137	hydrolase, putative, expressed
Os02g46700	-0.808547	5.63436e-05	0.000548466	GCN5-related N-acetyltransferase, putative, expressed
Os02g47020	-1.4237	9.20876e-07	2.35877e-05	phosphoribulokinase/Uridine kinase family protein, expressed
Os02g47830	0.51863	0.00238438	0.00954596	expressed protein
Os02g47840	0.708671	0.000177837	0.00131261	universal stress protein domain containing protein, putative, expressed
Os02g48200	-4.34699	0.000913078	0.00456679	lectin-like protein kinase, putative, expressed
Os02g48390	0.825549	0.00170738	0.00747365	phosphoribosyl transferase, putative, expressed
Os02g48620	0.527506	0.00112488	0.00535849	tetratricopeptide repeat, putative, expressed
Os02g48690	-1.01541	0.00178669	0.00771466	expressed protein
Os02g49590	-0.624266	0.00182323	0.0078277	ASC1, putative, expressed
Os02g49680	-0.724957	0.00157757	0.00701722	arsenate reductase, putative, expressed
Os02g50240	-0.775865	4.49661e-05	0.000463067	glutamine synthetase, catalytic domain containing protein, expressed
Os02g50372	1.38838	0.00242483	0.00966254	expressed protein
Os02g50480	-0.792333	0.00210856	0.0087603	histidine kinase, putative, expressed
Os02g50620	-0.567348	0.000988253	0.00487508	dehydrogenase E1 component domain containing protein, expressed
Os02g50730	-3.60725	5.87007e-05	0.000565942	metalloendoproteinase 1 precursor, putative, expressed
Os02g50790	0.484704	8.43515e-05	0.00073466	nuclear-pore anchor, putative, expressed
Os02g50960	-1.22853	7.41525e-08	3.34516e-06	auxin efflux carrier component, putative, expressed
Os02g51040	1.90805	3.7567e-10	5.53884e-08	expansin precursor, putative, expressed
Os02g51410	-0.925499	1.73461e-05	0.00022995	shikimate kinase, putative, expressed
Os02g51470	-1.08133	2.86486e-05	0.000334847	ATP synthase F1, delta subunit family protein, putative, expressed
Os02g51500	-0.796313	0.000833064	0.00423895	membrane-anchored ubiquitin-fold protein, putative, expressed
Os02g51810	0.959046	0.000674519	0.00360169	expressed protein
Os02g51860	-0.869522	0.000167662	0.00125435	dehydration response related protein, putative, expressed
Os02g52190	-2.06235	1.64498e-07	6.33371e-06	helix-loop-helix DNA-binding protein, putative, expressed
Os02g52390	0.546183	1.36655e-05	0.00019256	M16 domain containing zinc peptidase, putative, expressed
Os02g52650	-0.725926	9.75684e-05	0.000818032	chlorophyll A-B binding protein, putative, expressed
Os02g52810	0.858075	0.000784276	0.00405903	remorin C-terminal domain containing protein, putative, expressed
Os02g53180	-2.00715	0.00247355	0.00982431	1-aminocyclopropane-1-carboxylate oxidase protein, putative, expressed
Os02g53680	0.850265	2.98801e-05	0.000345843	RPA1A - Putative single-stranded DNA binding complex subunit 1, expressed
Os02g54190	-1.70145	6.63031e-05	0.000614335	pectinesterase, putative, expressed
Os02g54490	1.85676	3.3882e-05	0.000380428	nucleotide binding protein, putative, expressed
Os02g54530	-2.73713	0.000853003	0.00432947	SCP-like extracellular protein, expressed
Os02g54624	-0.476688	0.00133158	0.00613987	zinc finger family protein, putative, expressed
Os02g55890	1.05559	0.00165966	0.00730711	inorganic H+ pyrophosphatase, putative, expressed
Os02g55970	-0.565353	0.000273643	0.00181977	ANTH, putative, expressed
Os02g55980	-0.536583	0.000883143	0.00444883	vacuolar protein sorting 55 family protein, putative, expressed
Os02g56270	-0.606462	0.00185681	0.00793565	ENTH domain containing protein, expressed
Os02g56880	0.655082	0.000456792	0.00269919	transcriptional corepressor LEUNIG, putative, expressed
Os02g57090	2.04686	0.00196474	0.00829389	anthranilate phosphoribosyltransferase, putative, expressed
Os02g57410	-0.935249	0.000362717	0.00225347	OTU-like cysteine protease family protein, putative, expressed
Os02g57610	-0.844174	6.671e-05	0.000616609	expressed protein
Os02g57620	-1.1656	0.00107372	0.00517597	Citrate transporter protein, putative, expressed
Os02g57840	1.48114	0.00214939	0.00887292	remorin C-terminal domain containing protein, putative, expressed
Os02g58070	-0.523305	0.00175384	0.00762181	oxidoreductase, putative, expressed
Os03g01110	0.856896	2.34205e-05	0.000285438	RNA methyltransferase, TrmH family protein, putative, expressed
Os03g01190	0.627053	1.25232e-09	1.38125e-07	dehydrogenase, putative, expressed
Os03g01222	-1.07954	7.39585e-05	0.000667283	formyl transferase, putative, expressed
Os03g01290	-2.47178	0.000668622	0.00358053	peptide transporter PTR2, putative, expressed
Os03g02040	-1.96803	1.03446e-06	2.55238e-05	remorin, putative, expressed
Os03g02070	-1.59881	9.84866e-08	4.25251e-06	heavy-metal-associated domain-containing protein, putative, expressed
Os03g02260	0.591536	0.00207907	0.00866759	DnaK family protein, putative, expressed
Os03g02330	-1.9658	0.000116313	0.00094125	AAA-type ATPase family protein, putative, expressed
Os03g02420	0.823556	1.59405e-06	3.48999e-05	KH domain containing protein, putative, expressed
Os03g02530	-1.43409	0.00102848	0.0050198	OsRhmbd7 - Putative Rhomboid homologue, expressed
Os03g02550	-1.85597	5.30507e-08	2.60725e-06	OsFBX76 - F-box domain containing protein, expressed
Os03g03130	-0.547421	6.59911e-05	0.000613717	ubiquitin-conjugating enzyme, putative, expressed
Os03g03290	-1.34274	6.50492e-07	1.82047e-05	receptor-like protein kinase At3g46290 precursor, putative, expressed
Os03g03440	-1.28057	3.40281e-07	1.10591e-05	expressed protein
Os03g03500	-1.68566	2.45358e-05	0.000294283	heavy metal-associated domain containing protein, expressed
Os03g03520	-3.07949	7.81412e-05	0.000692616	expressed protein
Os03g03600	-1.46624	0.000285143	0.00187971	fasciclin-like arabinogalactan protein, putative, expressed
Os03g03660	-0.613738	0.00100662	0.00493915	CAMK_CAMK_like.17 - CAMK includes calcium/calmodulin depedent protein kinases, expressed
Os03g03724	-1.85772	2.57092e-10	4.27148e-08	expressed protein
Os03g03870	0.563646	0.000600658	0.00332507	DNA-binding bromodomain-containing protein, putative, expressed
Os03g03910	-2.83243	3.5659e-07	1.14659e-05	catalase domain containing protein, expressed
Os03g03949	-0.619595	6.56313e-05	0.000613201	electron carrier/ protein disulfide oxidoreductase, putative, expressed
Os03g04050	-0.999122	0.000224296	0.00156567	protein kinase family protein, putative, expressed
Os03g04110	-1.05313	1.91315e-05	0.000244502	lysM domain-containing GPI-anchored protein precursor, putative, expressed
Os03g04920	-0.888312	2.93711e-05	0.00034144	multidrug resistance-associated protein, putative, expressed
Os03g04930	-0.652507	0.00114877	0.00545939	expressed protein
Os03g05300	1.11958	0.000237357	0.00162494	cyclin-dependent kinases regulatory subunit 1, putative, expressed
Os03g05530	-2.53347	2.56533e-08	1.50557e-06	nodulin, putative, expressed
Os03g05720	0.936753	0.000311424	0.00200699	WD domain, G-beta repeat domain containing protein, expressed
Os03g06010	-1.89007	0.0019572	0.00826785	expansin precursor, putative, expressed
Os03g06070	-0.492928	0.000139936	0.0010915	la domain containing protein, putative, expressed
Os03g06330	0.810138	0.00240572	0.00961174	tyrosine protein kinase domain containing protein, putative, expressed
Os03g06620	-0.564244	0.000282907	0.00186904	1,2-dihydroxy-3-keto-5-methylthiopentene dioxygenase protein, putative, expressed
Os03g06850	1.061	0.000221024	0.00155179	B3 DNA binding domain containing protein, expressed
Os03g07300	-1.03886	1.58125e-06	3.47587e-05	ribulose-phosphate 3-epimerase, chloroplast precursor, putative, expressed
Os03g07360	-1.2718	5.18613e-10	7.12504e-08	expressed protein
Os03g07430	-0.971316	3.99521e-05	0.000425195	protein kinase domain containing protein, expressed
Os03g07440	-0.932721	0.00089174	0.00447722	putativ eribonuclease P, putative, expressed
Os03g07960	-0.706593	0.000173383	0.00128747	expressed protein
Os03g08140	1.16443	0.000770644	0.00399875	tubulin--tyrosine ligase-like protein 12, putative, expressed
Os03g08250	-2.06278	1.25672e-09	1.38125e-07	expressed protein
Os03g08270	-0.880705	3.95518e-05	0.000421677	ataxin-2 C-terminal region family protein, expressed
Os03g08460	-4.34501	3.31028e-05	0.000372638	AP2 domain containing protein, expressed
Os03g08570	-0.459982	0.000204384	0.00146386	amine oxidase, flavin-containing, domain containing protein, expressed
Os03g09250	1.49165	0.000346655	0.00217153	inositol-3-phosphate synthase, putative, expressed
Os03g10120	0.474796	0.00123858	0.00578608	proteasome subunit, putative, expressed
Os03g10180	-0.536811	0.00122807	0.00575927	expressed protein
Os03g10500	-0.859331	1.61739e-07	6.29258e-06	adenylyl-sulfate kinase, putative, expressed
Os03g10650	-0.760766	7.07648e-06	0.000115023	cyclin, putative, expressed
Os03g10870	-0.704278	0.00079235	0.00409381	membrane associated DUF588 domain containing protein, putative, expressed
Os03g10990	0.793394	1.74152e-05	0.000230066	retinoblastoma-binding protein-like, putative, expressed
Os03g11450	1.84731	1.72009e-06	3.6484e-05	expressed protein
Os03g11690	1.47061	0.000325689	0.00207459	PPR repeat containing protein, expressed
Os03g11790	0.589733	0.00235995	0.00947899	OsFBX79 - F-box domain containing protein, expressed
Os03g12110	-1.70797	9.24463e-05	0.000783444	homocysteine S-methyltransferase protein, putative, expressed
Os03g12290	-2.0432	0.000423638	0.00257376	glutamine synthetase, catalytic domain containing protein, expressed
Os03g12450	0.867641	0.000426714	0.00258287	nucleoporin, putative, expressed
Os03g12900	-0.929734	0.00152524	0.00684997	squalene monooxygenase, putative, expressed
Os03g12910	-0.548092	0.00122283	0.00573911	squalene monooxygenase, putative, expressed
Os03g13274	-1.45968	0.000236839	0.00162323	peptide transporter PTR2, putative, expressed
Os03g13750	-0.34608	0.000192173	0.00139748	erwinia induced protein 2, putative, expressed
Os03g13860	-0.861056	0.00189775	0.00807312	ras-related protein, putative, expressed
Os03g14010	1.63303	6.56867e-06	0.000107901	glycosyl hydrolase family 10 protein, putative, expressed
Os03g14040	-0.796134	1.49287e-06	3.37993e-05	expressed protein
Os03g14334	1.01008	0.000736333	0.00385046	expressed protein
Os03g14580	0.732355	0.00055489	0.00314074	expressed protein
Os03g14720	-1.09411	0.00210543	0.00875334	transcription initiation factor IIF, alpha subunit domain containing protein, expressed
Os03g15190	1.27417	0.000731709	0.00382959	expressed protein
Os03g15330	-1.57365	0.0017106	0.00748233	expressed protein
Os03g15390	-0.559711	0.000903865	0.00453433	GA17271-PA, putative, expressed
Os03g15550	1.61966	1.29746e-06	3.02824e-05	phosphatidylinositol-4-phosphate 5-kinase, putative, expressed
Os03g16050	-1.08706	0.00167485	0.00735788	fructose-1,6-bisphosphatase, putative, expressed
Os03g16470	-0.971873	2.52689e-05	0.000301283	expressed protein
Os03g16480	-0.976568	0.00160637	0.00711914	zinc finger family protein, putative, expressed
Os03g16874	0.618793	0.000225113	0.00156956	expressed protein
Os03g17164	1.60057	0.00233957	0.00941592	kinesin-related protein, putative, expressed
Os03g17470	-1.78749	0.000988727	0.00487508	IN2-1 protein, putative, expressed
Os03g17490	0.497903	0.00186838	0.00797622	expressed protein
Os03g17690	0.586821	0.00223663	0.0091478	OsAPx1 - Cytosolic Ascorbate Peroxidase encoding gene 1-8, expressed
Os03g17710	0.495022	8.09741e-05	0.00071354	splicing factor, arginine/serine-rich, putative, expressed
Os03g17740	-0.50297	0.000725419	0.00381318	transporter, putative, expressed
Os03g17900	-1.00755	1.11457e-05	0.000165136	hydrolase, alpha/beta fold family protein, putative, expressed
Os03g17940	-0.60099	0.00216508	0.00892154	phosphatase, putative, expressed
Os03g17950	1.06935	0.00141285	0.00646428	expressed protein
Os03g18200	-0.994944	9.04584e-05	0.000773439	heat shock protein DnaJ, putative, expressed
Os03g18210	0.96952	5.36944e-06	9.11748e-05	basic helix-loop-helix, putative, expressed
Os03g18270	1.0895	9.95318e-09	6.91575e-07	expressed protein
Os03g18540	1.00589	4.38791e-06	7.68837e-05	expressed protein
Os03g18720	0.795495	8.90903e-05	0.000764987	RNA recognition motif containing protein, putative, expressed
Os03g18820	-0.600997	0.001205	0.00566868	glycosyltransferase, putative, expressed
Os03g18840	0.849709	0.000575689	0.00322824	NUC189 domain containing protein, expressed
Os03g19290	3.89973	0.000171864	0.00128105	mitochondrial import inner membrane translocase subunit Tim17, putative, expressed
Os03g19500	-0.499466	0.00147989	0.00670106	ubiquitin-conjugating enzyme, putative, expressed
Os03g19510	0.599016	0.00023497	0.00161829	OsClp4 - Putative Clp protease homologue, expressed
Os03g19520	0.869187	8.38565e-05	0.000731476	cyclin-related protein, putative, expressed
Os03g20170	-0.732624	0.000499774	0.00288551	ABC transporter, ATP-binding protein, putative, expressed
Os03g20370	-0.847116	0.000204909	0.00146415	OsCam1-1 - Calmodulin, expressed
Os03g20380	-1.22454	3.38024e-08	1.86991e-06	CAMK_KIN1/SNF1/Nim1_like.2 - CAMK includes calcium/calmodulin depedent protein kinases, expressed
Os03g20650	-2.33857	4.01254e-08	2.1092e-06	bZIP transcription factor domain containing protein, expressed
Os03g20700	-0.938138	1.33327e-06	3.09986e-05	magnesium-chelatase, putative, expressed
Os03g20760	-2.09328	0.00152717	0.00685354	LTPL66 - Protease inhibitor/seed storage/LTP family protein precursor, expressed
Os03g21040	1.09712	7.64767e-05	0.000684891	stress responsive protein, putative, expressed
Os03g21460	0.397878	0.000187272	0.00136888	metallo-beta-lactamase family protein, putative, expressed
Os03g21540	-0.534792	0.00157384	0.00700579	TKL_IRAK_CrRLK1L-1.8 - The CrRLK1L-1 subfamily has homology to the CrRLK1L homolog, expressed
Os03g21960	-3.97696	7.33707e-09	5.61425e-07	aminotransferase, putative, expressed
Os03g22040	1.35397	0.000288071	0.00188871	expressed protein
Os03g22370	-1.42687	3.46917e-05	0.000384311	ultraviolet-B-repressible protein, putative, expressed
Os03g22380	0.515888	8.5656e-05	0.000740819	RNA recognition motif containing protein, expressed
Os03g22450	0.940367	1.51213e-06	3.39192e-05	auxin response factor 75, putative, expressed
Os03g22690	0.660156	0.0014487	0.00659053	nucleoporin interacting component, putative, expressed
Os03g22730	0.997481	0.00143912	0.00655577	nucleolar protein NOP5-1, putative, expressed
Os03g22960	1.42687	2.80874e-07	9.68599e-06	expressed protein
Os03g23935	0.375638	9.18133e-05	0.000782007	WD domain, G-beta repeat domain containing protein, expressed
Os03g24040	1.98622	1.98546e-10	3.637e-08	seven in absentia protein family domain containing protein, expressed
Os03g24070	1.48678	7.97847e-05	0.000705114	rhythmically expressed gene 2 protein, putative, expressed
Os03g24560	-2.54926	8.16932e-05	0.000716742	ompA/MotB, putative, expressed
Os03g25400	-1.27017	6.34073e-06	0.000105592	kinase, putative, expressed
Os03g26000	0.708877	0.000446113	0.00266741	expressed protein
Os03g26080	-0.687077	0.000173567	0.00128747	nucleoside-triphosphatase, putative, expressed
Os03g27110	1.31156	0.000293811	0.00191183	hydrolase protein, putative, expressed
Os03g27190	-1.6429	0.00226572	0.0092212	ICE-like protease p20 domain containing protein, putative, expressed
Os03g27450	-0.740576	1.64611e-05	0.000223383	ADP-ribosylation factor, putative, expressed
Os03g27460	-0.654307	6.66457e-08	3.02912e-06	heat shock protein DnaJ, putative, expressed
Os03g28410	0.74653	0.0011511	0.00546613	ribosomal protein S2, putative, expressed
Os03g28960	0.770596	0.00080208	0.00412294	DNA-directed RNA polymerase subunit, putative, expressed
Os03g29240	-0.561264	0.00052397	0.00299544	PDI, putative, expressed
Os03g29340	-1.1441	3.06398e-05	0.000352218	domain of unknown function domain containing protein, expressed
Os03g29350	-1.03428	0.000117126	0.000946563	von Willebrand factor type A domain containing protein, expressed
Os03g29760	-1.43011	2.36909e-07	8.52448e-06	nuclear transcription factor Y subunit, putative, expressed
Os03g29960	0.944744	2.15638e-09	2.10247e-07	DEK C terminal domain containing protein, expressed
Os03g30000	-0.784531	0.000512489	0.00294766	glycosyl transferase 8 domain containing protein, putative, expressed
Os03g30250	-1.75169	0.000612787	0.00337675	COBRA-like protein precursor, putative, expressed
Os03g30260	-1.82725	4.5326e-05	0.000465188	COBRA-like protein precursor, putative, expressed
Os03g30830	-1.50142	9.00802e-06	0.000139983	X8 domain containing protein, expressed
Os03g31290	-0.717917	3.63113e-05	0.000396056	membrane-anchored ubiquitin-fold protein, putative, expressed
Os03g31679	-1.59519	2.89374e-06	5.48359e-05	annexin A7, putative, expressed
Os03g32050	-3.20191	1.35204e-10	2.72164e-08	peroxidase precursor, putative, expressed
Os03g32170	-0.71192	0.000348737	0.00218005	NAD dependent epimerase/dehydratase family protein, putative, expressed
Os03g32499	-0.523718	0.00077611	0.00402021	expressed protein
Os03g32526	0.586434	0.000249012	0.00168187	tRNA-splicing endonuclease positive effector-related, putative, expressed
Os03g35600	-2.52646	2.7285e-06	5.18726e-05	serine/threonine-protein kinase receptor precursor, putative, expressed
Os03g36750	-0.857511	1.00201e-06	2.50297e-05	cbbY, putative, expressed
Os03g37470	-1.29544	0.000593663	0.00329843	MATE efflux family protein, putative, expressed
Os03g37640	-1.23141	0.00140889	0.00646185	MATE efflux family protein, putative, expressed
Os03g38330	-1.71279	0.00203745	0.00854118	disease resistance RPP13-like protein 1, putative, expressed
Os03g38540	2.31837	4.95777e-06	8.58732e-05	folic acid binding protein, putative, expressed
Os03g39110	-3.02255	0.000566945	0.00318808	expressed protein
Os03g39610	-0.986645	0.000660634	0.00357049	chlorophyll A-B binding protein, putative, expressed
Os03g41060	1.56295	1.08347e-06	2.63036e-05	GASR2 - Gibberellin-regulated GASA/GAST/Snakin family protein precursor, putative, expressed
Os03g41080	-0.538264	0.00021854	0.00154151	seed maturation protein PM23, putative, expressed
Os03g41438	-3.36172	7.74729e-06	0.000123895	serpin domain containing protein, putative, expressed
Os03g42040	1.07154	0.00230182	0.00933949	HEAT repeat family protein, putative, expressed
Os03g42130	-1.48042	0.000322344	0.00206193	gibberellin 20 oxidase 2, putative, expressed
Os03g42259	-3.58957	0.00237577	0.00952356	hypervariable Bacillus group-specific protein, putative, expressed
Os03g43840	-0.549584	5.99468e-05	0.000573383	LSD1 zinc finger domain containing protein, expressed
Os03g43860	1.13277	0.00112764	0.0053674	SNF7 domain containing protein, putative, expressed
Os03g43890	0.746285	1.76062e-05	0.000230866	WD domain, G-beta repeat domain containing protein, expressed
Os03g45270	1.32567	5.07416e-05	0.000505326	CS domain containing protein, putative, expressed
Os03g45619	-2.80777	0.000529599	0.00301453	cytochrome P450, putative, expressed
Os03g46060	-2.20458	0.00137147	0.0063142	thaumatin family domain containing protein, expressed
Os03g47140	1.22469	3.8803e-05	0.000414635	growth regulating factor protein, putative, expressed
Os03g47800	0.501767	0.000918729	0.00458211	RNA recognition motif containing protein, expressed
Os03g48000	-0.530372	4.1943e-06	7.37051e-05	CorA-like magnesium transporter protein, putative, expressed
Os03g49210	0.77856	0.000994274	0.00489445	BRCA1 C Terminus domain containing protein, expressed
Os03g49230	0.539692	0.000602464	0.00333202	acetyltransferase, GNAT family, putative, expressed
Os03g49720	-3.64257	4.90398e-10	6.89409e-08	PAP fibrillin family domain containing protein, expressed
Os03g49750	0.827397	0.0011005	0.00527018	protein kinase family protein, putative, expressed
Os03g50030	-1.6132	1.67543e-06	3.6301e-05	phospholipase A2, putative, expressed
Os03g50450	0.595106	1.60707e-06	3.49451e-05	inactive receptor kinase At2g26730 precursor, putative, expressed
Os03g50510	0.59434	9.28389e-05	0.00078491	threonine dehydratase biosynthetic, chloroplast precursor, putative, expressed
Os03g50880	-1.32923	2.24632e-08	1.33127e-06	class I glutamine amidotransferase, putative, expressed
Os03g51200	-1.19279	0.00120061	0.0056535	Core histone H2A/H2B/H3/H4 domain containing protein, putative, expressed
Os03g51350	5.72224	0.000703989	0.00372319	expressed protein
Os03g52000	-0.594481	0.00154298	0.00690831	BSD domain containing protein, expressed
Os03g52010	-3.32521	4.46992e-10	6.43349e-08	lecithin cholesterol acyltransferase, putative, expressed
Os03g52040	-2.25437	4.99452e-07	1.50867e-05	OsSCP19 - Putative Serine Carboxypeptidase homologue, expressed
Os03g52258	-1.42283	0.00128879	0.00598825	expressed protein
Os03g52640	0.934501	0.000414881	0.00253073	expressed protein
Os03g52840	-1.07272	1.75815e-06	3.70315e-05	serine hydroxymethyltransferase, mitochondrial precursor, putative, expressed
Os03g53230	-1.17212	8.31699e-10	1.02605e-07	bifunctional 3-phosphoadenosine 5-phosphosulfate synthetase, putative, expressed
Os03g53250	0.523715	3.50682e-05	0.000386839	expressed protein
Os03g53660	-1.19501	1.41536e-05	0.000197139	Myosin head domain containing protein, expressed
Os03g53800	-0.908012	1.70195e-05	0.0002273	periplasmic beta-glucosidase precursor, putative, expressed
Os03g54150	-0.95028	1.98187e-08	1.21014e-06	expressed protein
Os03g55270	0.613298	8.89192e-08	3.91663e-06	TIP41, putative, expressed
Os03g55490	0.607484	0.00115258	0.00546855	casein kinase II subunit alpha-2, putative, expressed
Os03g55530	4.31565	1.79192e-07	6.8216e-06	HLS, putative, expressed
Os03g55570	0.526649	0.00219606	0.00902458	upstream activation factor subunit spp27, putative, expressed
Os03g55720	-1.34365	0.0004854	0.00281868	cytochrome b6f complex subunit, putative, expressed
Os03g56110	-2.52181	4.35739e-07	1.36179e-05	homeobox protein knotted-1, putative, expressed
Os03g56190	-0.554204	0.00111764	0.00533237	cytochrome c oxidase-related, putative, expressed
Os03g56310	-0.713951	0.00211661	0.00877568	5-nucleotidase domain-containing protein, putative, expressed
Os03g56380	-0.879417	0.000820877	0.00419459	methyltransferase, putative, expressed
Os03g56610	-0.55259	0.00022065	0.00155179	expressed protein
Os03g56620	1.06385	7.71733e-05	0.000687393	expressed protein
Os03g56660	-1.26144	3.22403e-08	1.81167e-06	calmodulin binding protein, putative, expressed
Os03g56670	-1.16149	3.88227e-05	0.000414635	photosystem I reaction center subunit III, chloroplast precursor, putative, expressed
Os03g56790	-0.733842	4.61627e-07	1.41652e-05	actin-depolymerizing factor, putative, expressed
Os03g56970	1.39571	1.35254e-05	0.000192208	actin, putative, expressed
Os03g57260	1.84724	2.15835e-05	0.000269015	GRF zinc finger family protein, expressed
Os03g57330	1.17176	3.31927e-07	1.08459e-05	IQ calmodulin-binding motif domain containing protein, expressed
Os03g57569	-1.10513	0.00210477	0.00875334	expressed protein
Os03g58070	0.816771	3.28907e-07	1.08057e-05	frigida, putative, expressed
Os03g58090	-0.787094	1.89877e-06	3.94436e-05	expressed protein
Os03g58110	-2.1451	0.00123197	0.00576508	uncharacterized protein At4g06744 precursor, putative, expressed
Os03g58850	2.36527	1.50707e-07	5.95439e-06	uncharacterized PE-PGRS family protein PE_PGRS3 precursor, putative, expressed
Os03g59070	-0.915571	8.3153e-05	0.000726387	phosphatase, putative, expressed
Os03g59320	-1.45821	8.84801e-05	0.000761912	expressed protein
Os03g59430	3.09211	0.00014924	0.00114778	uncharacterized glycosyltransferase, putative, expressed
Os03g59450	0.858314	0.000206103	0.00147094	transporter-related, putative, expressed
Os03g60090	-0.844998	9.95e-05	0.00083077	methylenetetrahydrofolate reductase, putative, expressed
Os03g60250	-1.34852	0.000122173	0.000977477	membrane associated DUF588 domain containing protein, putative, expressed
Os03g60370	0.894091	7.35353e-06	0.000118856	histidine acid phosphatase, putative, expressed
Os03g60480	1.02168	0.000201043	0.00144507	heavy metal-associated domain containing protein, expressed
Os03g60910	0.987184	1.99148e-06	4.06086e-05	PPR repeat domain containing protein, putative, expressed
Os03g61120	1.01725	3.26155e-07	1.07738e-05	anthranilate synthase component I-1, chloroplast precursor, putative, expressed
Os03g61130	-0.979295	0.000174186	0.00129038	phosphoesterase family protein, putative, expressed
Os03g61270	-3.3686	2.39253e-05	0.00028868	OsMan04 - Endo-Beta-Mannanase, expressed
Os03g61560	0.798035	0.00225837	0.00921801	expressed protein
Os03g62010	-1.48095	0.000146913	0.00113711	harpin-induced protein 1 domain containing protein, expressed
Os03g62220	-4.96685	0.00039056	0.00241258	expressed protein
Os03g62700	-0.684174	0.000331722	0.00210195	protein kinase, putative, expressed
Os03g62750	0.918361	0.00123347	0.0057667	inner membrane protein, putative, expressed
Os03g63420	-1.15743	7.57862e-06	0.000121842	OsGrx_S14 - glutaredoxin subgroup II, expressed
Os03g63590	0.569964	0.000729811	0.00382959	metallo-beta-lactamase, putative, expressed
Os03g63680	0.714327	0.00242131	0.00965491	expressed protein
Os03g63860	-0.545902	0.000107454	0.000882553	DANA2, putative, expressed
Os04g01130	1.4921	0.000589187	0.00328746	chromatin modification-related protein EAF3, putative, expressed
Os04g01280	-0.79088	0.000454187	0.00269437	glycosyltransferase family 43 protein, putative, expressed
Os04g01300	-0.908953	2.08609e-05	0.000262717	OsRhmbd10 - Putative Rhomboid homologue, expressed
Os04g02354	-0.608327	0.000571845	0.00321264	expressed protein
Os04g02870	0.609839	0.000214414	0.00151772	RNA recognition motif containing protein, putative, expressed
Os04g02880	-2.59276	1.21419e-06	2.86709e-05	expressed protein
Os04g02910	-0.723376	0.000281816	0.00186387	membrane related protein CP5, putative, expressed
Os04g06520	-2.81346	5.87011e-09	4.73131e-07	expressed protein
Os04g06770	0.98425	2.54729e-07	8.95255e-06	argonaute, putative, expressed
Os04g10240	-0.535491	0.00230911	0.00934308	nicotiana lesion-inducing like, putative, expressed
Os04g10380	-0.700155	0.00020356	0.00146142	glycine-rich protein, putative, expressed
Os04g13140	-3.11098	3.57207e-05	0.000392554	vignain precursor, putative, expressed
Os04g14150	-1.05645	3.02442e-07	1.0157e-05	dehydration response related protein, putative, expressed
Os04g19740	1.52891	9.25358e-05	0.000783444	transketolase, chloroplast precursor, putative, expressed
Os04g20960	1.05642	1.06808e-06	2.614e-05	expressed protein
Os04g21600	-1.08674	5.03019e-05	0.000501774	expressed protein
Os04g22860	-1.26243	0.000231821	0.00160339	protein phosphatase 1 regulatory subunit 11, putative, expressed
Os04g24610	-1.4673	9.87841e-10	1.17088e-07	expressed protein
Os04g25410	1.0294	5.25572e-06	8.97481e-05	pentatricopeptide repeat domain containing protein, putative, expressed
Os04g27190	-9.65161	1.91333e-12	1.15661e-09	terpene synthase, putative, expressed
Os04g27340	-8.70301	3.22396e-07	1.0726e-05	terpene synthase, putative, expressed
Os04g29920	-0.827974	0.000161751	0.00121615	reticulon domain containing protein, putative, expressed
Os04g30790	1.03568	0.000417396	0.00254351	expressed protein
Os04g31630	-1.34902	0.000609544	0.00336195	expressed protein
Os04g31924	-1.16514	5.76087e-08	2.74208e-06	nodulin, putative, expressed
Os04g32190	-1.4855	0.00131694	0.00609012	expressed protein
Os04g32710	0.689957	0.000100363	0.000835365	40S ribosomal protein S27, putative, expressed
Os04g33440	-0.605287	1.66353e-05	0.000224466	DNA-binding protein S1FA, putative, expressed
Os04g33460	1.7645	4.09923e-05	0.000433972	1,4-alpha-glucan-branching enzyme 2, chloroplast precursor, putative, expressed
Os04g33500	1.41844	2.90975e-07	9.93125e-06	protein kinase, putative, expressed
Os04g33700	1.38759	0.00226678	0.0092212	ABC transmembrane transporter domain containing protein, expressed
Os04g33830	-1.08689	0.00111679	0.00533237	membrane protein, putative, expressed
Os04g33920	5.71756	7.08643e-13	5.94798e-10	LTPL102 - Protease inhibitor/seed storage/LTP family protein precursor, expressed
Os04g34230	-1.99499	0.00116771	0.00551903	RING-H2 finger protein, putative, expressed
Os04g34930	0.526853	0.00163321	0.00720639	COP9 signalosome complex subunit 8, putative, expressed
Os04g35010	-1.03529	0.000874583	0.00441307	helix-loop-helix DNA-binding domain containing protein, expressed
Os04g35080	-0.755759	0.000484966	0.00281868	protein kinase domain containing protein, expressed
Os04g35130	-1.65234	0.00187889	0.00800981	expressed protein
Os04g35180	-0.600022	6.58926e-05	0.000613717	co-chaperone GrpE protein, putative, expressed
Os04g35430	2.69487	7.09818e-14	1.07271e-10	PHD-finger domain containing protein, expressed
Os04g36062	-1.21532	1.91875e-07	7.24926e-06	expressed protein
Os04g36070	-1.54623	6.24768e-08	2.92769e-06	OsRR1 type-A response regulator, expressed
Os04g36630	-1.05091	1.79614e-06	3.74403e-05	expressed protein
Os04g36670	-2.16864	4.13875e-05	0.000436628	expressed protein
Os04g37480	-1.08536	1.22744e-05	0.00017751	oxidoreductase, aldo/keto reductase family protein, putative, expressed
Os04g37580	-1.17826	1.50478e-07	5.95439e-06	cation transport regulator-like protein 1, putative, expressed
Os04g37760	-1.40486	3.6428e-05	0.000396056	expressed protein
Os04g37810	1.00363	0.000664172	0.00357049	expressed protein
Os04g37920	-0.954796	1.91002e-05	0.000244502	FAD binding domain of DNA photolyase domain containing protein, expressed
Os04g38026	-1.02721	0.000811951	0.00416306	transporter family protein, putative, expressed
Os04g38290	0.522791	0.00154028	0.00690727	expressed protein
Os04g38410	-1.26808	0.000548249	0.00311189	chlorophyll A-B binding protein, putative, expressed
Os04g38600	-1.02502	0.000681103	0.00362436	glyceraldehyde-3-phosphate dehydrogenase, putative, expressed
Os04g38870	-0.437467	0.000452511	0.00268706	14-3-3 protein, putative, expressed
Os04g38940	1.07989	0.000723857	0.00380828	integral membrane protein, putative, expressed
Os04g39280	0.986264	5.00126e-05	0.00050054	ATPOT1, putative, expressed
Os04g39320	-4.23323	0.00200122	0.00840097	expressed protein
Os04g39420	1.0502	6.79056e-10	8.92368e-08	6-phosphofructokinase 2, putative, expressed
Os04g39840	-0.798112	0.000855969	0.00433361	Os4bglu10 - beta-glucosidase homologue, similar to Os4Bglu12 exoglucanase/beta-glucosidase, expressed
Os04g39880	-1.77552	0.000314749	0.00202626	Os4bglu12 - beta-glucosidase, exo-beta-glucanase, expressed
Os04g40500	0.9421	0.00103164	0.00502925	glycosyl hydrolase family 5 protein, putative, expressed
Os04g40510	-0.663058	0.000722897	0.00380654	glycosyl hydrolase family 5 protein, putative, expressed
Os04g40520	-0.594994	0.000204062	0.00146329	uncharacterized glycosyltransferase, putative, expressed
Os04g40630	-4.729	7.69819e-13	5.94798e-10	BTBZ4 - Bric-a-Brac, Tramtrack, Broad Complex BTB domain with TAZ zinc finger and Calmodulin-binding domains, expressed
Os04g40720	1.03556	0.000667466	0.00358015	expressed protein
Os04g40840	0.739088	1.49908e-05	0.000205953	elongator complex protein 3, putative, expressed
Os04g41110	1.84797	0.000744377	0.00388245	Rad21 / Rec8 like protein, putative, expressed
Os04g41340	-0.971192	2.05202e-06	4.11714e-05	4-nitrophenylphosphatase, putative, expressed
Os04g41570	-1.13268	0.000311111	0.00200699	ethylene-responsive protein related, putative, expressed
Os04g41820	1.43027	0.000882298	0.00444828	transcription factor RF2a, putative, expressed
Os04g41970	-2.82152	1.09933e-07	4.58306e-06	endoglucanase, putative, expressed
Os04g42340	-0.556799	5.73229e-05	0.000556207	expressed protein
Os04g42580	0.67119	0.00244059	0.00971256	carboxyvinyl-carboxyphosphonate phosphorylmutase, putative, expressed
Os04g42650	-0.659503	0.000658857	0.00356765	plant protein of unknown function domain containing protein, expressed
Os04g42784	1.14623	0.000106553	0.000876348	DNA mismatch repair protein, putative, expressed
Os04g42990	0.790933	3.67206e-05	0.000397807	suppressor of stem-loop protein 1, putative, expressed
Os04g43164	0.890304	0.000393622	0.00242306	expressed protein
Os04g43290	-1.81613	7.69714e-05	0.000687285	ARPC2B, putative, expressed
Os04g43922	0.783489	0.00209821	0.00873533	exosome complex exonuclease rrp4, putative, expressed
Os04g44240	-2.63912	0.00234999	0.00944526	cytokinin-O-glucosyltransferase 3, putative, expressed
Os04g44510	-1.28744	0.000662034	0.00357049	GEM, putative, expressed
Os04g44980	-0.994866	0.00206625	0.00862602	short-chain dehydrogenase/reductase, putative, expressed
Os04g45090	-1.7456	2.86933e-05	0.000334847	cytochrome b561, putative, expressed
Os04g45490	-0.791489	3.08336e-05	0.00035301	elongation factor, putative, expressed
Os04g45670	-0.692659	0.00216853	0.00892968	src homology-3 domain protein 3, putative, expressed
Os04g45700	-3.39659	0.000260871	0.00175218	COBRA, putative, expressed
Os04g46200	2.0034	0.00149568	0.00674227	oleosin, putative, expressed
Os04g46290	-0.599573	0.000289117	0.00189146	ethylene-responsive element-binding protein, putative, expressed
Os04g46350	1.15228	0.000658812	0.00356765	homeobox associated leucine zipper, putative, expressed
Os04g46880	-0.918373	0.000633262	0.0034706	transporter, major facilitator family, putative, expressed
Os04g46940	-1.58913	0.00028114	0.00186144	copper-transporting ATPase 3, putative, expressed
Os04g46960	-0.759664	0.00103503	0.00503893	glutathione peroxidase domain containing protein, expressed
Os04g47270	0.732361	0.000232801	0.00160832	amine oxidase, putative, expressed
Os04g47700	1.35972	3.18012e-05	0.000362713	expressed protein
Os04g48060	1.16818	7.16914e-05	0.000648764	RFC2 - Putative clamp loader of PCNA, replication factor C subunit 2, expressed
Os04g48360	-2.13693	2.45866e-07	8.6916e-06	expressed protein
Os04g48390	1.32986	1.59283e-11	5.66392e-09	uncharacterized membrane protein, putative, expressed
Os04g48480	-0.79128	0.00197147	0.00831071	exostosin family domain containing protein, expressed
Os04g48880	-1.42935	4.53969e-12	2.11095e-09	fatty acid hydroxylase, putative, expressed
Os04g49260	2.29654	4.09425e-08	2.1336e-06	heavy metal-associated domain containing protein, expressed
Os04g49660	-0.799533	0.00197051	0.00831071	DUF581 domain containing protein, expressed
Os04g49890	-1.0393	4.67765e-05	0.000474204	multidrug resistance-associated protein, putative, expressed
Os04g49980	2.12876	0.000451356	0.00268706	late embryogenesis abundant group 1, putative, expressed
Os04g49990	1.13537	6.41993e-06	0.000106034	AT hook motif domain containing protein, expressed
Os04g50670	-2.67438	0.00148793	0.00671737	expressed protein
Os04g50700	-1.43505	0.000268544	0.00179375	pathogenesis-related Bet v I family protein, putative, expressed
Os04g50740	2.02157	2.94077e-07	9.93125e-06	ara54-like RING finger protein, putative, expressed
Os04g51000	3.63515	3.78148e-05	0.000407469	transcription factor FL, putative, expressed
Os04g51080	0.712705	0.000226579	0.00157796	scramblase, putative, expressed
Os04g51280	0.877439	0.000115605	0.000936773	DAG protein, chloroplast precursor, putative, expressed
Os04g51820	-1.84919	0.000865193	0.00437299	OsHKT1;1 - Na+ transporter, expressed
Os04g51830	-2.04403	1.37917e-06	3.17e-05	OsHKT1;4 - Na+ transporter, expressed
Os04g51900	1.1575	8.10657e-06	0.00012862	expressed protein
Os04g52164	-1.61865	0.00021233	0.00150473	transferase family protein, putative, expressed
Os04g52260	-1.44339	0.000514438	0.00294835	LTPL124 - Protease inhibitor/seed storage/LTP family protein precursor, expressed
Os04g52504	-2.11964	0.00134566	0.00620008	adhesive/proline-rich protein, putative, expressed
Os04g52780	-1.33093	0.00230688	0.00934032	leucine-rich repeat receptor protein kinase EXS precursor, putative, expressed
Os04g52920	1.26738	0.000452482	0.00268706	remorin family protein, putative, expressed
Os04g53050	-1.04259	1.70619e-05	0.0002273	disease resistance RPP13-like protein 1, putative, expressed
Os04g53230	-0.946988	0.00114287	0.00543558	aminomethyltransferase, putative, expressed
Os04g53240	-0.609851	0.00124798	0.00582551	autophagy-related protein, putative, expressed
Os04g53496	1.30514	9.18856e-05	0.000782007	NBS-LRR disease resistance protein, putative, expressed
Os04g54300	-2.5368	0.000951328	0.00472149	wound induced protein, putative, expressed
Os04g54310	-3.71552	2.72878e-06	5.18726e-05	expressed protein
Os04g54840	0.774138	3.43201e-05	0.000382072	DNA-directed RNA polymerase subunit, putative, expressed
Os04g54940	1.39476	0.000362242	0.00225283	ATEB1A-like microtubule associated protein, putative, expressed
Os04g55050	0.827476	0.00191478	0.00813413	amidase, putative, expressed
Os04g55150	-0.89522	0.000459173	0.00270536	UBA/TS-N domain containing protein, expressed
Os04g55159	-0.915327	0.000446827	0.00266904	LTPL125 - Protease inhibitor/seed storage/LTP family protein precursor, putative, expressed
Os04g55180	-0.887814	0.000190331	0.00138788	hydrolase, alpha/beta fold family domain containing protein, expressed
Os04g55200	0.775252	0.000290006	0.00189523	coatomer subunit epsilon, putative, expressed
Os04g55250	-1.05956	5.47236e-07	1.60585e-05	expressed protein
Os04g55260	-0.834286	1.82931e-05	0.000236791	thiamine-repressible mitochondrial transport protein THI74, putative, expressed
Os04g55410	0.583806	0.00117982	0.00556319	FGGY family of carbohydrate kinases, putative, expressed
Os04g55650	-0.973414	0.000921913	0.00459058	oryzain alpha chain precursor, putative, expressed
Os04g55730	-0.76631	0.000700183	0.00370631	alpha-N-acetylglucosaminidase, putative, expressed
Os04g55850	-0.894112	0.00028796	0.00188871	nuclease PA3, putative, expressed
Os04g56160	-0.866275	0.00226071	0.0092212	plasma membrane ATPase, putative, expressed
Os04g56290	-0.60759	6.17166e-05	0.000583845	aldose 1-epimerase, putative, expressed
Os04g56400	-0.510156	0.00126	0.00586801	glutamine synthetase, catalytic domain containing protein, expressed
Os04g56850	1.59725	0.000467337	0.00274245	auxin response factor, putative, expressed
Os04g56995	-1.11432	1.96773e-05	0.000249894	expressed protein
Os04g57550	-0.590178	0.00162369	0.00717487	amine oxidase, flavin-containing, domain containing protein, expressed
Os04g58320	-1.38702	1.0685e-05	0.00015955	zinc finger, RING-type, putative, expressed
Os04g58330	-1.01841	1.38189e-05	0.000193818	expressed protein
Os04g58570	-1.95468	3.40265e-08	1.86991e-06	C2 domain containing protein, putative, expressed
Os04g58580	-0.716785	0.00231967	0.00936699	phosphomannomutase, putative, expressed
Os04g58800	-1.1625	0.0013255	0.0061165	ubiquitin-conjugating enzyme, putative, expressed
Os04g59020	-2.38484	0.00141273	0.00646428	integral membrane protein, putative, expressed
Os05g01100	1.79539	0.000266637	0.00178496	expressed protein
Os05g01140	-1.23921	0.00146863	0.00666257	methyltransferase, putative, expressed
Os05g01250	-0.603528	0.000326676	0.00207869	SNF7 domain containing protein, putative, expressed
Os05g01256	1.74634	1.39571e-10	2.72164e-08	helix-loop-helix DNA-binding domain containing protein, expressed
Os05g01470	-1.02368	7.72116e-07	2.06203e-05	methionine S-methyltransferase, putative, expressed
Os05g01510	-0.607464	7.09166e-05	0.000644738	cytoplasmic membrane protein, putative, expressed
Os05g01820	-0.586983	2.92854e-07	9.93125e-06	cytochrome b5-like Heme/Steroid binding domain containing protein, expressed
Os05g02040	1.02218	0.00213162	0.00882578	RPA1C - Putative single-stranded DNA binding complex subunit 1, expressed
Os05g02070	-1.41907	0.00228897	0.00929893	expressed protein
Os05g02140	-2.99051	0.000338556	0.00213407	clathrin assembly protein, putative, expressed
Os05g02530	1.27758	1.18148e-06	2.82295e-05	glutathione S-transferase, N-terminal domain containing protein, expressed
Os05g02940	-0.641875	0.000828295	0.00421823	calcium-transporting ATPase 2, endoplasmic reticulum-type, putative, expressed
Os05g03130	6.82477	0.000159379	0.0012018	OsRCI2-7 - Putative low temperature and salt responsive protein, expressed
Os05g03174	-1.02304	0.000488159	0.00282926	glycosyltransferase family 43 protein, putative, expressed
Os05g03190	-0.780878	0.000353233	0.00220133	IQ calmodulin-binding motif domain containing protein, expressed
Os05g03860	-1.41175	6.18547e-05	0.000584237	CPuORF3 - conserved peptide uORF-containing transcript, expressed
Os05g04150	0.610193	1.64812e-05	0.000223383	expressed protein
Os05g04510	-1.43022	0.000521179	0.00298346	S-adenosylmethionine synthetase, putative, expressed
Os05g04520	-0.284204	0.00160529	0.00711914	protein kinase, putative, expressed
Os05g05020	-3.12837	0.000466473	0.00274245	expressed protein
Os05g05160	-0.678886	5.27009e-05	0.00052055	CGMC_MAPKCGMC_2.1 - CGMC includes CDA, MAPK, GSK3, and CLKC kinases, expressed
Os05g06980	0.515828	0.000407077	0.00249067	expressed protein
Os05g08770	-0.838169	6.71751e-05	0.00061996	uncharacterized protein At4g06744 precursor, putative, expressed
Os05g08990	0.901823	0.000233314	0.00161003	glutaminyl-tRNA synthetase, putative, expressed
Os05g09480	-3.45865	4.43146e-06	7.74225e-05	OsIAA16 - Auxin-responsive Aux/IAA gene family member, expressed
Os05g09500	-2.20792	2.84198e-09	2.56414e-07	hexokinase, putative, expressed
Os05g09620	0.498144	0.00112468	0.00535849	SCC3, putative, expressed
Os05g10730	-2.01293	2.79712e-10	4.44962e-08	ABC transporter, ATP-binding protein, putative, expressed
Os05g10740	-1.5147	2.43325e-09	2.22863e-07	pollen-specific protein SF21, putative, expressed
Os05g11260	0.656165	0.0010167	0.0049805	expressed protein
Os05g11900	-1.71055	7.46375e-05	0.000672405	expressed protein
Os05g12320	-3.34397	2.09358e-06	4.1768e-05	nodulin MtN3 family protein, putative, expressed
Os05g12580	-1.2743	0.00220445	0.00904678	expressed protein
Os05g13370	0.849121	0.000563066	0.00317648	OsRhmbd12 - Putative Rhomboid homologue, expressed
Os05g14740	-0.667227	0.000158054	0.00119879	expressed protein
Os05g15360	-0.899342	3.80369e-05	0.000409134	expressed protein
Os05g19040	-0.646314	0.000616426	0.00339371	prefoldin, putative, expressed
Os05g20050	-0.924058	6.33802e-05	0.000597712	ras-related protein, putative, expressed
Os05g22260	0.465625	0.000455078	0.00269499	crooked neck, putative, expressed
Os05g22614	-0.987411	2.93746e-06	5.53175e-05	PTAC16, putative, expressed
Os05g22730	-0.769862	7.99199e-07	2.11893e-05	expressed protein
Os05g22920	0.910492	0.0016616	0.00731032	digestive organ expansion factor, putative, expressed
Os05g23470	-0.512942	7.02828e-05	0.000642059	AN1-like zinc finger domain containing protein, expressed
Os05g23924	3.37776	2.8499e-05	0.000333869	glycosyl hydrolase family 10 protein, putative, expressed
Os05g24010	-0.953999	9.89555e-05	0.000827367	receptor protein kinase-like, putative, expressed
Os05g25540	-1.92082	7.24089e-09	5.61425e-07	STRUBBELIG-RECEPTOR FAMILY 6 precursor, putative, expressed
Os05g25850	0.59775	3.84661e-09	3.32182e-07	superoxide dismutase, mitochondrial precursor, putative, expressed
Os05g27660	-0.926548	1.9675e-11	6.04111e-09	expressed protein
Os05g27790	-1.41068	2.20936e-10	3.9281e-08	membrane associated DUF588 domain containing protein, putative, expressed
Os05g27870	0.653819	0.0014211	0.00647853	expressed protein
Os05g28040	-1.34973	0.00141644	0.00646705	DUF640 domain containing protein, putative, expressed
Os05g28840	-0.696453	0.00155556	0.00693977	expressed protein
Os05g30250	-0.956101	2.10555e-05	0.000264068	Os5bglu19 - beta-glucosidase homologue, similar to G. max isohydroxyurate hydrolase, expressed
Os05g30350	-2.20288	1.97853e-06	4.06086e-05	Os5bglu22 - beta-glucosidase homologue, similar to G. max isohydroxyurate hydrolase, expressed
Os05g31020	2.87003	0.00176816	0.00767055	eukaryotic peptide chain release factor subunit 1-1, putative, expressed
Os05g32110	-0.79435	0.000112469	0.00091877	COBRA, putative, expressed
Os05g32140	0.565386	6.63624e-05	0.000614335	NAD dependent epimerase/dehydratase family protein, putative, expressed
Os05g32230	-0.499718	0.00185203	0.00793313	expressed protein
Os05g33000	-0.898952	3.58638e-06	6.54975e-05	E3 ubiquitin-protein ligase MGRN1, putative, expressed
Os05g33210	-0.432169	0.000135173	0.00106257	cytochrome b-c1 complex subunit 9, putative, expressed
Os05g33360	-0.494313	0.00181797	0.00781225	transmembrane BAX inhibitor motif-containing protein, putative, expressed
Os05g34000	-4.94503	3.07279e-11	8.4432e-09	POT family protein, expressed
Os05g34680	-0.92635	2.93007e-08	1.68688e-06	expressed protein
Os05g34790	1.70335	5.85519e-05	0.00056541	GYF domain containing protein, putative, expressed
Os05g34800	1.57767	1.27155e-05	0.000181714	expressed protein
Os05g34940	-1.33339	0.000182968	0.00134331	OsMADS4 - MADS-box family gene with MIKCc type-box, expressed
Os05g35410	-0.938929	0.00102847	0.0050198	potassium channel AKT2/3, putative, expressed
Os05g35460	-0.74992	3.95705e-06	7.01477e-05	patellin protein, putative, expressed
Os05g35520	1.02877	0.000124352	0.000991695	deoxynucleoside kinase family, putative, expressed
Os05g36260	-1.71071	1.77923e-06	3.73424e-05	soluble inorganic pyrophosphatase, putative, expressed
Os05g36310	-3.30065	0.000255906	0.00172267	zinc finger, C3HC4 type domain containing protein, expressed
Os05g37340	0.985724	0.000284745	0.00187913	expressed protein
Os05g37350	1.14041	7.09265e-05	0.000644738	hhH-GPD superfamily base excision DNA repair protein, expressed
Os05g37410	0.701034	0.00240414	0.00961174	hhH-GPD superfamily base excision DNA repair protein, expressed
Os05g37690	-0.39213	0.000982762	0.00485756	OsFBL23 - F-box domain and LRR containing protein, expressed
Os05g37830	-0.520135	6.99158e-05	0.000640365	expressed protein
Os05g37910	-0.643684	0.000292903	0.00191003	phosphatidic acid phosphatase-related, putative, expressed
Os05g38140	-1.38007	0.000325502	0.00207459	basic helix-loop-helix DND-binding domain containing protein, expressed
Os05g38264	-3.64705	5.74315e-11	1.35717e-08	expressed protein
Os05g38480	0.925736	0.00130459	0.00605236	kinesin motor domain containing protein, putative, expressed
Os05g38660	1.57778	1.44907e-06	3.31805e-05	expressed protein
Os05g38670	1.57598	8.99636e-07	2.33073e-05	cation efflux family protein, putative, expressed
Os05g38980	2.83015	2.05686e-06	4.11714e-05	respiratory burst oxidase, putative, expressed
Os05g39060	-0.688388	2.01822e-06	4.09401e-05	expressed protein
Os05g39110	-1.13264	9.52986e-09	6.91575e-07	selT-like protein precursor, putative, expressed
Os05g39120	1.10995	2.22283e-05	0.000274225	expressed protein
Os05g39320	-2.50444	2.50949e-05	0.000299799	thiamine pyrophosphate enzyme, C-terminal TPP binding domain containing protein, expressed
Os05g39610	-0.725067	9.85093e-06	0.000149245	exo70 exocyst complex subunit domain containing protein, expressed
Os05g41190	-0.96177	0.000432918	0.00260656	expressed protein
Os05g41620	0.844767	0.000524265	0.00299544	expressed protein
Os05g41640	-0.597712	0.000665718	0.00357395	phosphoglycerate kinase protein, putative, expressed
Os05g41880	1.03949	0.00158657	0.00704689	mutS domain V family protein, expressed
Os05g41900	-0.845594	0.00161349	0.00714543	translation initiation factor SUI1, putative, expressed
Os05g41990	-1.23771	1.17618e-05	0.000172574	peroxidase precursor, putative, expressed
Os05g42070	4.15436	3.41095e-05	0.000380428	UDP-glucose flavonoid-O-glucosyltransferase, putative, expressed
Os05g42080	3.7092	0.000467205	0.00274245	expressed protein
Os05g42210	1.98481	1.16874e-08	7.85002e-07	serine/threonine-protein kinase receptor precursor, putative, expressed
Os05g42360	-1.6827	0.000344033	0.00215958	expressed protein
Os05g43230	1.02755	2.03989e-06	4.11038e-05	oryzain alpha chain precursor, putative, expressed
Os05g43310	1.06099	0.00205191	0.00858988	photosystem II reaction center W protein, chloroplast precursor, putative, expressed
Os05g43790	-0.638048	1.54756e-06	3.44433e-05	DUF803 domain containing, putative, expressed
Os05g44200	-1.30246	5.57654e-05	0.000544591	GDSL-like lipase/acylhydrolase, putative, expressed
Os05g44290	-0.933744	6.11431e-06	0.000102385	protein kinase domain containing protein, expressed
Os05g44610	0.515284	0.000112871	0.000919552	expressed protein
Os05g44810	1.61178	0.00027	0.00180149	OsIAA18 - Auxin-responsive Aux/IAA gene family member, expressed
Os05g45020	-2.54667	0.000157039	0.00119259	zinc finger/CCCH transcription factor, putative, expressed
Os05g45340	1.0242	0.000737717	0.00385436	ATP binding protein, putative, expressed
Os05g46200	-0.827054	0.00147273	0.00667366	beta-galactosidase 8 precursor, putative, expressed
Os05g46480	4.99359	0.00178125	0.00769666	late embryogenesis abundant protein, group 3, putative, expressed
Os05g47530	-0.50648	0.000525153	0.00299768	Divergent PAP2 family domain containing protein, expressed
Os05g47730	3.39297	4.05959e-09	3.45637e-07	LTPL153 - Protease inhibitor/seed storage/LTP family protein precursor, expressed
Os05g47880	-7.36857	7.11467e-07	1.96384e-05	hypro1, putative, expressed
Os05g48060	-0.692324	0.000355392	0.00221251	phosphatidylserine synthase, putative, expressed
Os05g48230	-0.863682	2.03258e-06	4.10935e-05	expressed protein
Os05g48340	0.620417	0.000182752	0.00134331	proteasome-related, putative, expressed
Os05g48760	-1.04765	6.63109e-06	0.000108631	protein of unknown function DUF1421 domain containing protein, expressed
Os05g48890	-1.92327	5.04876e-12	2.17998e-09	fasciclin domain containing protein, expressed
Os05g48900	-1.80139	1.94964e-05	0.000248641	fasciclin domain containing protein, expressed
Os05g48930	-2.14677	8.71212e-06	0.000136085	OsGrx_S2 - glutaredoxin subgroup III, expressed
Os05g49050	0.596062	0.000686282	0.0036423	CobW/P47K family protein, putative, expressed
Os05g49230	1.00331	1.56361e-06	3.44965e-05	ribosomal RNA large subunit methyltransferase J, putative, expressed
Os05g49240	-2.57521	0.00141119	0.00646428	homeodomain-related, putative, expressed
Os05g49730	2.69745	0.00045235	0.00268706	protein phosphatase 2C, putative, expressed
Os05g49800	0.794851	2.22913e-05	0.000274442	ketol-acid reductoisomerase, chloroplast precursor, putative, expressed
Os05g49820	0.920252	0.000244243	0.00166041	chloroplast unusual positioning protein, putative, expressed
Os05g50110	4.05466	0.000419658	0.00255472	oleosin, putative, expressed
Os05g50500	-1.81634	0.00041035	0.00250816	secretory protein, putative, expressed
Os05g50510	-0.939211	0.00231327	0.00935315	CAS1 domain-containing protein 1 precursor, putative, expressed
Os05g50550	-1.01706	0.000427049	0.00258287	polyprenyl synthetase, putative, expressed
Os05g50750	-1.11512	6.06164e-05	0.000577049	AAA family ATPase, putative, expressed
Os05g51020	1.24581	0.000591546	0.00329272	leaf senescence related protein, putative, expressed
Os05g51630	-1.18347	0.000223527	0.00156305	early-responsive to dehydration protein-related, putative, expressed
Os05g51790	0.614276	2.61735e-06	5.07111e-05	RecF/RecN/SMC N terminal domain containing protein, expressed
Os06g01210	-1.35922	1.62368e-05	0.000221062	plastocyanin, chloroplast precursor, putative, expressed
Os06g01840	-0.67056	0.000854008	0.00433094	nodulin, putative, expressed
Os06g01850	-0.857348	0.000913358	0.00456679	ferredoxin--NADP reductase, chloroplast precursor, putative, expressed
Os06g02210	1.67363	0.000114579	0.000929708	bark storage protein A precursor, putative, expressed
Os06g02340	0.866826	1.6591e-05	0.000224368	OsFBX183 - F-box domain containing protein, expressed
Os06g02960	-3.21662	1.59922e-06	3.48999e-05	expressed protein
Os06g03540	-1.58444	2.93165e-09	2.60615e-07	oligopeptide transporter, putative, expressed
Os06g03580	-2.92377	1.31051e-08	8.61092e-07	zinc RING finger protein, putative, expressed
Os06g04270	-0.540061	0.00150135	0.00676277	transketolase, chloroplast precursor, putative, expressed
Os06g04280	-0.542329	0.00226229	0.0092212	3-phosphoshikimate 1-carboxyvinyltransferase, chloroplast precursor, putative, expressed
Os06g04380	1.03257	7.07745e-07	1.96253e-05	aminomethyltransferase, putative, expressed
Os06g04650	-0.712238	1.7465e-05	0.000230066	peptide methionine sulfoxide reductase, putative, expressed
Os06g04680	-0.982428	1.80123e-05	0.000234665	expressed protein
Os06g05424	-0.986278	0.00161699	0.00715573	expressed protein
Os06g05880	-0.589529	0.000467736	0.00274245	profilin domain containing protein, expressed
Os06g06170	-1.22833	1.18376e-05	0.000173264	expressed protein
Os06g06190	-0.66072	9.60373e-06	0.000146233	uncharacterized protein ycf45, putative, expressed
Os06g06290	-1.46762	3.85955e-08	2.04658e-06	GDSL-like lipase/acylhydrolase, putative, expressed
Os06g06910	-1.66565	0.000636439	0.0034817	expressed protein
Os06g06980	-1.28948	0.000427375	0.00258287	caffeoyl-CoA O-methyltransferase, putative, expressed
Os06g07070	-0.968101	5.58812e-08	2.70241e-06	BRASSINOSTEROID INSENSITIVE 1-associated receptor kinase 1 precursor, putative, expressed
Os06g07080	0.440875	2.81416e-05	0.000332258	pre-mRNA-processing-splicing factor 8, putative, expressed
Os06g07220	2.37034	7.16686e-07	1.96926e-05	LTPL128 - Protease inhibitor/seed storage/LTP family protein precursor, expressed
Os06g07770	1.11538	0.000121762	0.000976199	expressed protein
Os06g07830	-1.33603	2.62877e-06	5.07698e-05	ANTH/ENTH domain containing protein, putative, expressed
Os06g08140	-0.678383	0.000573325	0.00321797	protein phosphatase 2C, putative, expressed
Os06g08280	0.95885	1.36402e-05	0.00019256	protein kinase domain containing protein, expressed
Os06g08550	1.72421	0.00126246	0.00587496	BTBN14 - Bric-a-Brac, Tramtrack, Broad Complex BTB domain with non-phototropic hypocotyl 3 NPH3 domain, expressed
Os06g09180	-0.580934	0.000457605	0.00269919	OsMKK5 - putative MAPKK based on amino acid sequence homology, expressed
Os06g09450	0.583307	8.12637e-05	0.000714011	sucrose synthase, putative, expressed
Os06g10200	0.818149	0.000271045	0.00180647	adenylate kinase, putative, expressed
Os06g10210	0.992994	0.00131776	0.00609012	expressed protein
Os06g10230	0.777443	0.000675552	0.00360169	receptor-like protein kinase 5 precursor, putative, expressed
Os06g10750	-1.59511	0.000278964	0.00184905	integral membrane protein DUF6 containing protein, expressed
Os06g10780	-2.35976	3.15123e-06	5.86128e-05	AP2 domain containing protein, expressed
Os06g10880	0.863834	9.67324e-05	0.000812149	bZIP transcription factor, putative, expressed
Os06g11180	1.15326	3.93469e-06	7.01477e-05	OsPOP12 - Putative Prolyl Oligopeptidase homologue, expressed
Os06g11320	1.00102	0.000246961	0.00167176	peptidyl-prolyl cis-trans isomerase CYP40, putative, expressed
Os06g11600	0.995959	0.00179293	0.00773607	growth regulator related protein, putative, expressed
Os06g11990	-0.614404	0.00151142	0.00679801	expressed protein
Os06g12160	0.548512	0.00176909	0.00767055	AAA-type ATPase family protein, putative, expressed
Os06g12310	-2.43451	0.000598689	0.00331721	aquaporin protein, putative, expressed
Os06g12530	0.431777	0.001059	0.0051213	CS domain containing protein, putative, expressed
Os06g12560	2.35642	0.000121552	0.000976199	zinc finger, C3HC4 type, domain containing protein, expressed
Os06g12980	2.18183	1.41083e-05	0.000197139	cyclin, putative, expressed
Os06g13060	-0.846281	0.000449795	0.00268147	heat shock protein DnaJ, putative, expressed
Os06g13190	-3.56952	7.49852e-06	0.000120876	expressed protein
Os06g14370	-1.11363	5.59067e-05	0.00054509	caleosin related protein, putative, expressed
Os06g14460	1.36594	0.00214121	0.00885337	chromosome condensation protein like, putative, expressed
Os06g14540	1.65239	1.89768e-10	3.58483e-08	endoglucanase, putative, expressed
Os06g15400	-1.39904	9.14994e-06	0.000141824	expressed protein
Os06g15480	1.1606	0.000404283	0.00247608	transcription factor, putative, expressed
Os06g16640	-6.51342	6.51205e-08	2.98222e-06	carboxyl-terminal peptidase, putative, expressed
Os06g17390	-1.30038	0.000242252	0.00164911	auxin-independent growth promoter protein, putative, expressed
Os06g17870	-0.797213	0.000100603	0.000835365	nitrate-induced NOI protein, putative, expressed
Os06g20310	1.56361	4.00288e-07	1.28029e-05	expressed protein
Os06g20500	0.736533	0.000341164	0.00214827	tRNA-splicing endonuclease positive effector-related, putative, expressed
Os06g21590	-1.35459	3.40426e-05	0.000380428	chlorophyll A-B binding protein, putative, expressed
Os06g22330	-0.595249	0.00232831	0.00938309	expressed protein
Os06g22870	-0.818457	0.000662278	0.00357049	OsIAA21 - Auxin-responsive Aux/IAA gene family member, expressed
Os06g23684	1.67862	0.000241068	0.0016429	tyrosine aminotransferase, putative, expressed
Os06g27970	0.641232	0.000235498	0.00161834	FKBP12-interacting protein of 37 kDa, putative, expressed
Os06g28590	-1.41244	1.44686e-05	0.000199789	bg55, putative, expressed
Os06g29430	0.523317	0.000482878	0.0028106	cytidine and deoxycytidylate deaminase zinc-binding region family protein, expressed
Os06g30820	1.64885	1.40315e-08	9.12048e-07	expressed protein
Os06g34660	-1.01507	1.74761e-06	3.69381e-05	X8 domain containing protein, expressed
Os06g36170	0.868371	0.000108221	0.000887356	initiator tRNA phosphoribosyl transferase family protein, putative, expressed
Os06g36310	-2.03262	1.99479e-05	0.000252799	receptor-like protein kinase 5 precursor, putative, expressed
Os06g36560	-3.01887	3.22423e-10	4.87262e-08	inositol oxygenase, putative, expressed
Os06g36650	-4.40404	0.00194513	0.00823988	ABC transporter family protein, putative, expressed
Os06g37010	-1.64139	9.73407e-09	6.91575e-07	metal cation transporter, putative, expressed
Os06g37560	-1.74547	3.36222e-06	6.23454e-05	beta-galactosidase precursor, putative, expressed
Os06g38970	-0.777187	4.97409e-07	1.50867e-05	expressed protein
Os06g38980	-0.933951	6.00697e-07	1.70983e-05	polyadenylate-binding protein, putative, expressed
Os06g38990	1.90759	0.00107745	0.00518981	receptor-like protein kinase 2 precursor, putative, expressed
Os06g39040	-0.967899	0.000102419	0.000848114	dehydrogenase/reductase SDR family member 12, putative, expressed
Os06g39230	-0.542031	0.00149325	0.00673636	aldehyde dehydrogenase, putative, expressed
Os06g39480	0.742805	0.000165392	0.00124044	SPOC domain containing protein, putative, expressed
Os06g39875	1.23371	1.08171e-06	2.63036e-05	ras-related protein, putative, expressed
Os06g40080	-0.912746	0.00121624	0.00571265	heme oxygenase 1, putative, expressed
Os06g40370	-1.37174	1.9843e-07	7.35894e-06	CAMK_KIN1/SNF1/Nim1_like.27 - CAMK includes calcium/calmodulin depedent protein kinases, expressed
Os06g40590	1.60481	0.000196617	0.00142341	expressed protein
Os06g41710	1.48226	8.94605e-06	0.000139378	CW-type Zinc Finger, putative, expressed
Os06g41770	-1.0506	0.000168765	0.00126104	bZIP transcription factor domain containing protein, expressed
Os06g43220	1.64026	0.000640424	0.00350033	AP2 domain containing protein, expressed
Os06g43660	-0.76267	0.000511497	0.00294476	inorganic H+ pyrophosphatase, putative, expressed
Os06g44200	0.600686	0.000961295	0.00476314	ZOS6-06 - C2H2 zinc finger protein, expressed
Os06g44540	0.836219	0.000425987	0.00258284	HOTHEAD precursor, putative, expressed
Os06g45140	-2.33274	8.10143e-12	3.26488e-09	bZIP transcription factor domain containing protein, expressed
Os06g45370	-0.949852	0.00017586	0.0012996	fructose-1,6-bisphosphatase, putative, expressed
Os06g45480	-1.07852	5.11573e-06	8.83023e-05	hydrolase, putative, expressed
Os06g45590	1.97311	0.000149793	0.00115057	glyceraldehyde-3-phosphate dehydrogenase, putative, expressed
Os06g45710	1.29118	0.000104215	0.000861804	phosphoglycerate kinase protein, putative, expressed
Os06g46149	-7.23059	1.54981e-06	3.44433e-05	serine/arginine repetitive matrix protein 1, putative, expressed
Os06g46540	1.03155	0.000439417	0.00263781	cell division cycle protein 23, putative, expressed
Os06g46770	-0.981854	1.41274e-05	0.000197139	ubiquitin family protein, putative, expressed
Os06g46920	1.6057	0.00233844	0.00941592	dihydroflavonol-4-reductase, putative, expressed
Os06g46970	-1.38999	0.000464996	0.002737	wound induced protein, putative, expressed
Os06g47320	0.729422	0.00251915	0.00996026	T-complex protein, putative, expressed
Os06g47340	-1.0212	0.00199373	0.00838697	glycosyltransferase family 43 protein, putative, expressed
Os06g47650	-1.41499	2.72412e-07	9.51868e-06	phytosulfokine receptor precursor, putative, expressed
Os06g48650	1.0203	1.35004e-06	3.12681e-05	OsSub52 - Putative Subtilisin homologue, expressed
Os06g49120	-0.718729	0.000108332	0.000887356	Complex I intermediate-associated protein 30 domain containing protein, putative, expressed
Os06g49160	-0.825529	0.000217044	0.00153275	thylakoid lumenal 16.5 kDa protein, chloroplast precursor, putative, expressed
Os06g49200	1.05802	0.000826853	0.00421444	expressed protein
Os06g49790	-0.422052	0.000113367	0.000922349	acyltransferase, putative, expressed
Os06g51029	-0.662493	5.23305e-05	0.000518587	OsFtsH1 FtsH protease, homologue of AtFtsH1/5, expressed
Os06g51270	0.995414	7.86008e-06	0.000125367	1,3-beta-glucan synthase component domain containing protein, expressed
Os06g51510	-0.588587	1.98418e-06	4.06086e-05	expressed protein
Os07g01090	-1.84576	6.13959e-06	0.000102524	transmembrane amino acid transporter protein, putative, expressed
Os07g01440	-3.46348	0.00029154	0.00190319	plastocyanin-like domain containing protein, putative, expressed
Os07g02090	-0.588072	0.00205803	0.00860748	Ser/Thr protein phosphatase family protein, putative, expressed
Os07g02300	0.455465	0.00067202	0.00359183	tetratricopeptide repeat domain containing protein, expressed
Os07g02360	0.923598	0.00248741	0.00985993	expressed protein
Os07g03130	1.0292	0.000104373	0.000861936	PDV2, putative, expressed
Os07g03770	-0.891397	0.000643672	0.00351245	Homeobox domain containing protein, expressed
Os07g04020	-0.770514	6.98974e-05	0.000640365	expressed protein
Os07g04340	1.82107	0.00090885	0.00455178	expressed protein
Os07g04730	-3.7533	3.73194e-08	1.99642e-06	expressed protein
Os07g04910	-0.857189	0.0008628	0.00436454	reticulon domain containing protein, putative, expressed
Os07g05360	-1.43467	6.48859e-06	0.000106876	photosystem II 10 kDa polypeptide, chloroplast precursor, putative, expressed
Os07g05450	-3.449	0.000154055	0.0011731	sulfotransferase domain containing protein, expressed
Os07g05480	-1.42175	0.000248847	0.00168187	photosystem I reaction center subunit, chloroplast precursor, putative, expressed
Os07g06410	1.21262	6.57362e-05	0.000613234	deoxyribonuclease tatD, putative, expressed
Os07g06890	0.97541	0.000321118	0.00205849	FAD-linked oxidoreductase protein, putative, expressed
Os07g06970	0.994667	7.93972e-06	0.000126304	HEN1, putative, expressed
Os07g06980	0.699721	5.46918e-07	1.60585e-05	histone deacetylase, putative, expressed
Os07g06990	-0.879386	3.81245e-06	6.83866e-05	expressed protein
Os07g07000	-0.644126	0.000661534	0.00357049	syntaxin, putative, expressed
Os07g07350	-0.931538	3.40776e-05	0.000380428	zinc finger A20 and AN1 domain-containing stress-associated protein, putative, expressed
Os07g07540	-0.914087	3.06786e-05	0.000352218	SHOOT1 protein, putative, expressed
Os07g07680	0.65786	5.94219e-05	0.000570167	frigida, putative, expressed
Os07g07820	-1.22035	0.000165249	0.00124044	expressed protein
Os07g07974	0.946915	1.27092e-07	5.19101e-06	tesmin/TSO1-like CXC domain containing protein, expressed
Os07g08030	-1.0944	1.70649e-05	0.0002273	ribose-5-phosphate isomerase A, putative, expressed
Os07g08070	-0.532759	0.000763266	0.00396728	transmembrane BAX inhibitor motif-containing protein, putative, expressed
Os07g08140	0.999905	6.40872e-06	0.000106034	heat stress transcription factor, putative, expressed
Os07g08170	0.795605	0.00177755	0.00769565	ruvB-like, putative, expressed
Os07g08290	-2.34964	2.37584e-09	2.20953e-07	expressed protein
Os07g08400	-0.416456	0.00245855	0.00977118	GTP binding protein, putative, expressed
Os07g09060	-0.591173	6.52009e-05	0.000611069	aldehyde dehydrogenase, putative, expressed
Os07g09190	4.04734	7.87161e-13	5.94798e-10	transketolase, putative, expressed
Os07g09400	0.698313	9.4876e-07	2.40977e-05	RNA ligase isoform 1, putative, expressed
Os07g09610	-1.53032	5.78999e-05	0.000560905	CAMK_KIN1/SNF1/Nim1_like_AMPKh.1 - CAMK includes calcium/calmodulin depedent protein kinases, expressed
Os07g10840	2.93571	0.000390722	0.00241258	uncharacterized glycosyltransferase, putative, expressed
Os07g12630	1.02383	1.75902e-05	0.000230866	transcription elongation factor protein, putative, expressed
Os07g14650	-0.702915	0.000494329	0.0028568	expressed protein
Os07g17330	-1.41978	9.76613e-07	2.45984e-05	B12D protein, putative, expressed
Os07g19530	-0.877463	0.00206581	0.00862602	peptidase, putative, expressed
Os07g20150	0.670734	0.000919454	0.00458211	expressed protein
Os07g20544	0.6403	0.000366234	0.00227298	aspartokinase, chloroplast precursor, putative, expressed
Os07g23110	0.893161	0.0001435	0.00111498	poly synthetase 1, putative, expressed
Os07g23990	-0.62315	0.00109821	0.0052646	tetratricopeptide repeat domain containing protein, putative, expressed
Os07g25430	-0.905281	8.24725e-06	0.000129492	photosystem I reaction center subunit IV A, chloroplast precursor, putative, expressed
Os07g26440	-0.870211	5.88953e-05	0.000566914	expressed protein
Os07g27180	0.910782	0.00226469	0.0092212	tetratricopeptide repeat domain containing protein, expressed
Os07g27480	0.560596	9.80568e-05	0.000820988	ELMO/CED-12 family protein, putative, expressed
Os07g27810	-1.15747	5.95938e-05	0.000570911	fiber protein Fb34, putative, expressed
Os07g28480	-1.92623	0.00173112	0.00754744	glutathione S-transferase, putative, expressed
Os07g29750	1.04333	8.92952e-05	0.000765659	glycosyl hydrolases family 16, putative, expressed
Os07g29760	3.73272	1.54631e-05	0.00021148	cysteine proteinase A494 precursor, putative, expressed
Os07g30820	0.682366	0.00177013	0.00767055	zinc finger family protein, putative, expressed
Os07g31884	-1.63417	0.000126047	0.00100126	MATE efflux family protein, putative, expressed
Os07g32480	1.31466	0.000432417	0.00260614	mitotic checkpoint serine/threonine-protein kinase BUB1, putative, expressed
Os07g32590	1.0261	4.51447e-05	0.000464115	peptidase, M24 family protein, putative, expressed
Os07g32880	-1.19909	8.16501e-06	0.000129208	ATP synthase gamma chain, putative, expressed
Os07g33240	0.450273	0.00101991	0.00499219	endoribonuclease, putative, expressed
Os07g33330	0.589006	0.001984	0.00835187	RNA recognition motif containing protein, putative, expressed
Os07g33860	0.788314	2.46204e-06	4.8479e-05	60S ribosomal protein L44, putative, expressed
Os07g34598	1.01544	1.16595e-05	0.000171488	tyrosyl-DNA phosphodiesterase 1, putative, expressed
Os07g34650	-1.51569	2.28241e-07	8.26177e-06	expressed protein
Os07g35060	0.586148	0.00123217	0.00576508	OsFBX238 - F-box domain containing protein, expressed
Os07g35140	-1.44415	0.00102603	0.00501811	receptor-like serine-threonine protein kinase, putative, expressed
Os07g36080	-1.06587	2.40181e-05	0.000289222	oxygen evolving enhancer protein 3 domain containing protein, expressed
Os07g36090	-1.01405	2.99711e-05	0.000345843	ribosomal protein L28 protein, putative, expressed
Os07g36210	-2.50367	0.000293235	0.00191014	expressed protein
Os07g36410	-1.12495	4.42173e-05	0.000456825	expressed protein
Os07g36610	1.90093	0.00187842	0.00800981	CSLF9 - cellulose synthase-like family F; beta1,3;1,4 glucan synthase, expressed
Os07g36930	1.14269	0.00177974	0.00769565	expressed protein
Os07g37040	-1.51909	0.00110651	0.0052918	PB1 domain containing protein, expressed
Os07g37100	-2.03436	5.26301e-07	1.57499e-05	nucleoside transporter, putative, expressed
Os07g37240	-1.25456	0.000305355	0.0019763	chlorophyll A-B binding protein, putative, expressed
Os07g37550	-1.23253	9.55042e-05	0.000802952	chlorophyll A-B binding protein, putative, expressed
Os07g37640	0.832509	0.000953503	0.0047284	IKI3 family protein, expressed
Os07g37830	-0.692848	0.00170256	0.00746338	peptidyl-prolyl cis-trans isomerase CYP37, chloroplast precursor, putative, expressed
Os07g37990	-0.944872	2.12079e-05	0.000265429	glycosyltransferase sugar-binding region containing DXD motif, putative, expressed
Os07g38550	-1.85317	9.21073e-05	0.000782007	expressed protein
Os07g38730	-0.832509	0.000887839	0.00446505	tubulin/FtsZ domain containing protein, putative, expressed
Os07g38960	-1.05489	0.000140908	0.00109767	chlorophyll A-B binding protein, putative, expressed
Os07g39300	0.644965	1.69496e-06	3.6484e-05	expressed protein
Os07g39510	-0.760254	4.84979e-06	8.42442e-05	yippee zinc-binding protein, putative, expressed
Os07g39520	-0.925928	0.00212054	0.00878593	STE_PAK_Ste20_Slob_Wnk.5 - STE kinases include homologs to sterile 7, sterile 11 and sterile 20 from yeast, expressed
Os07g39680	-1.71998	1.1864e-07	4.91218e-06	UV-induced protein uvi15, putative, expressed
Os07g39920	-1.83902	1.35468e-05	0.000192208	formin, putative, expressed
Os07g41070	-2.68272	0.00105222	0.00510077	NAD dependent epimerase/dehydratase family protein, putative, expressed
Os07g41080	1.29343	0.000126027	0.00100126	hydrolase, alpha/beta fold family domain containing protein, expressed
Os07g41090	0.491323	1.96144e-07	7.31908e-06	histone deacetylase, putative, expressed
Os07g41570	0.594202	0.000720304	0.0037995	expressed protein
Os07g41900	0.530658	0.000424931	0.00257903	expressed protein
Os07g42820	-0.748437	1.90199e-05	0.000244502	ADP-ribosylation factor, putative, expressed
Os07g42890	-0.630792	0.000322071	0.00206193	GRAM domain containing protein, expressed
Os07g42950	0.82656	0.000559993	0.0031637	40S ribosomal protein S6, putative, expressed
Os07g43580	-1.81147	0.00109286	0.00524731	MYB family transcription factor, putative, expressed
Os07g43710	1.06317	6.053e-07	1.70983e-05	CSLA7 - cellulose synthase-like family A; mannan synthase, expressed
Os07g43990	-0.760334	2.0127e-05	0.000254535	expressed protein
Os07g44040	-0.545209	0.00244465	0.00972233	ras-related protein, putative, expressed
Os07g44140	-4.13756	1.19944e-05	0.000175135	cytochrome P450 72A1, putative, expressed
Os07g44830	1.42029	4.42015e-05	0.000456825	proline-rich family protein, putative, expressed
Os07g44970	0.52602	0.000690154	0.00365963	XPA-binding protein 2, putative, expressed
Os07g45060	-0.646782	0.00251931	0.00996026	uncharacterized GPI-anchored protein At5g19240 precursor, putative, expressed
Os07g45320	-0.558053	0.000303702	0.00196772	COX VIIa, putative, expressed
Os07g46280	1.20564	1.42845e-05	0.000198172	Os7bglu26 - beta-mannosidase/glucosidase/exoglucanase, expressed
Os07g46820	1.30575	0.000634189	0.00347253	CUG-BP- and ETR-3-like factor 5, putative, expressed
Os07g47100	0.623707	0.000250838	0.00169232	transporter, monovalent cation:proton antiporter-2 family, putative, expressed
Os07g47490	0.962375	0.00019641	0.00142341	OsGH3.11 - Probable indole-3-acetic acid-amido synthetase, expressed
Os07g47820	0.548642	8.06938e-05	0.000712108	acyl-CoA dehydrogenase family member 10, putative, expressed
Os07g47840	4.9201	0.00155028	0.00692643	expressed protein
Os07g47960	1.53934	0.00195531	0.00826562	basic helix-loop-helix domain containing protein, expressed
Os07g48340	-2.16944	0.000198737	0.0014302	OsCML24 - Calmodulin-related calcium sensor protein, expressed
Os07g48350	0.465416	0.00109545	0.00525557	structural constituent of ribosome, putative, expressed
Os07g48390	-2.32608	1.26569e-05	0.000181439	proline-rich protein, putative, expressed
Os07g48570	-0.733632	0.000760197	0.00395909	expressed protein
Os07g48640	0.690793	0.00145497	0.006613	short-chain dehydrogenase/reductase, putative, expressed
Os07g48780	-0.969598	7.07831e-06	0.000115023	OsCam1-2 - Calmodulin, expressed
Os07g49240	-1.04553	4.58519e-05	0.000469317	MRH1, putative, expressed
Os07g49250	-2.37351	4.29667e-05	0.000446278	thiamine pyrophosphate enzyme, C-terminal TPP binding domain containing protein, expressed
Os07g49460	0.974227	5.9207e-05	0.000569008	response regulator receiver domain containing protein, expressed
Os08g01190	-1.18409	0.00192376	0.00815505	ATOFP18/OFP18, putative, expressed
Os08g01380	-0.91828	0.000528566	0.00301148	2Fe-2S iron-sulfur cluster binding domain containing protein, expressed
Os08g01510	-5.33581	1.0115e-05	0.000152482	cytochrome P450, putative, expressed
Os08g01760	0.746336	9.44611e-05	0.000795289	dehydrogenase, putative, expressed
Os08g02110	-5.24875	0.000334094	0.00211255	peroxidase precursor, putative, expressed
Os08g02130	0.953726	2.70041e-05	0.000319504	RNA recognition motif containing protein, putative, expressed
Os08g02330	-0.60072	4.70926e-05	0.00047525	RNA recognition motif containing protein, putative, expressed
Os08g02380	0.7829	0.000457679	0.00269919	kinesin motor domain containing protein, putative, expressed
Os08g02630	-1.28608	0.000795565	0.00410214	photosystem II core complex proteins psbY, chloroplast precursor, putative, expressed
Os08g03350	-5.45778	2.37423e-12	1.23664e-09	amino acid transporter, putative, expressed
Os08g03370	-0.792478	0.000223662	0.00156305	Divergent PAP2 family domain containing protein, expressed
Os08g03440	-0.691254	0.000473147	0.00276613	actin, putative, expressed
Os08g03610	-1.29815	0.000872237	0.0044049	LSD1 zinc finger domain containing protein, expressed
Os08g04280	0.626077	0.000317501	0.00203771	actin, putative, expressed
Os08g04630	0.505248	0.00138387	0.0063616	external NADH-ubiquinone oxidoreductase 1, mitochondrial precursor, putative, expressed
Os08g04780	0.519664	0.000330052	0.00209356	amine oxidase, putative, expressed
Os08g05780	-5.73805	3.24638e-05	0.000368188	expressed protein
Os08g06190	-7.05208	1.6004e-08	1.01836e-06	berberine and berberine like domain containing protein, expressed
Os08g06210	-3.79631	0.00156611	0.00698165	expressed protein
Os08g06520	0.571985	0.000160422	0.00120766	expressed protein
Os08g06630	-0.853147	6.10569e-05	0.000578582	RNA polymerase sigma factor, putative, expressed
Os08g06640	-1.11402	0.000549238	0.00311458	stress-induced protein, putative, expressed
Os08g07280	-0.481705	0.00185303	0.00793313	expressed protein
Os08g07830	-0.919585	7.46516e-07	2.03274e-05	DUF292 domain containing protein, expressed
Os08g07840	1.33005	4.29349e-07	1.35885e-05	PolI-like DNA polymerase, putative, expressed
Os08g07890	0.661918	0.00148172	0.00670433	NB-ARC domain containing protein, expressed
Os08g07970	-1.26733	0.00199572	0.00838951	transcription factor, putative, expressed
Os08g08110	-0.665577	0.000891286	0.00447722	diacylglycerol kinase, putative, expressed
Os08g09190	-0.989868	3.47745e-05	0.000384311	auxin efflux carrier component, putative, expressed
Os08g09920	0.739828	0.000186676	0.00136617	OsFBX277 - F-box domain containing protein, expressed
Os08g14440	-0.657895	2.17015e-05	0.000269929	uridylyltransferase-related, putative, expressed
Os08g14760	-2.57547	2.63256e-05	0.000312648	AMP-binding domain containing protein, expressed
Os08g17110	-4.82321	2.24929e-05	0.000276361	expressed protein
Os08g17160	-1.62463	0.001015	0.00497621	plastocyanin-like domain containing protein, putative, expressed
Os08g23140	0.808225	0.000197925	0.00142864	expressed protein
Os08g25090	0.718083	0.00115342	0.00546855	co-chaperone GrpE protein, putative, expressed
Os08g27030	0.864416	0.000262242	0.00175944	lipid phosphatase protein, putative, expressed
Os08g29370	-0.531589	0.00127587	0.0059328	peptidyl-prolyl cis-trans isomerase, chloroplast precursor, putative, expressed
Os08g29720	0.6846	0.000566155	0.0031866	mitochondrial carrier protein, putative, expressed
Os08g30020	1.05036	3.39722e-05	0.000380428	membrane protein, putative, expressed
Os08g30540	3.06354	0.00117881	0.00556278	expressed protein
Os08g30554	-1.19119	3.86852e-06	6.91871e-05	expressed protein
Os08g30810	0.405674	0.000351407	0.00219448	puromycin-sensitive aminopeptidase, putative, expressed
Os08g30870	2.49221	0.000654906	0.00356017	YDG/SRA domain containing protein, expressed
Os08g30930	-1.11493	8.39854e-09	6.34615e-07	expressed protein
Os08g31030	-1.23736	0.00027868	0.00184905	HOTHEAD precursor, putative, expressed
Os08g31510	-1.10088	3.22724e-05	0.000366705	DUF581 domain containing protein, expressed
Os08g31930	2.20701	0.000977151	0.00483378	BRCA1 C Terminus domain containing protein, expressed
Os08g31940	-0.850466	0.0018564	0.00793565	expressed protein
Os08g33820	-1.11476	1.17936e-06	2.82295e-05	chlorophyll A-B binding protein, putative, expressed
Os08g34190	-0.875164	0.00141557	0.00646705	stromal cell-derived factor 2-like protein precursor, putative, expressed
Os08g34700	-0.955708	0.000122245	0.000977477	GDU1, putative, expressed
Os08g35160	-2.05726	3.45027e-05	0.000383398	heat shock protein DnaJ, putative, expressed
Os08g36480	-2.32953	0.000539863	0.00307006	nitrate reductase, putative, expressed
Os08g36500	-2.5655	0.000682581	0.00362902	nitrate reductase, putative, expressed
Os08g37432	-2.75639	1.4476e-05	0.000199789	MATE efflux family protein, putative, expressed
Os08g37960	0.818089	3.23673e-08	1.81167e-06	RNA recognition motif containing protein, expressed
Os08g38086	0.505958	0.00131512	0.00608722	heat shock protein, putative, expressed
Os08g38310	1.42733	5.51578e-05	0.000540404	expressed protein
Os08g39240	-1.72776	0.00169944	0.00745511	OsWAK76 - OsWAK receptor-like cytoplasmic kinase OsWAK-RLCK, expressed
Os08g39890	2.37918	7.53693e-07	2.03396e-05	OsSPL14 - SBP-box gene family member, expressed
Os08g40080	-2.29789	0.00181834	0.00781225	expressed protein
Os08g40150	0.696288	7.73644e-05	0.000687747	AT hook motif domain containing protein, expressed
Os08g40160	-0.914433	0.000220708	0.00155179	thylakoid lumen protein, chloroplast precursor, putative, expressed
Os08g40820	1.08541	2.70085e-05	0.000319504	expressed protein
Os08g40830	0.624075	6.10646e-05	0.000578582	pumilio domain-containing protein PPD1, putative, expressed
Os08g40930	-0.711253	0.000154085	0.0011731	Alpha amylase, catalytic domain containing protein, expressed
Os08g41100	-0.982405	1.1236e-06	2.70604e-05	CHIT12 - Chitinase family protein precursor, expressed
Os08g41670	-1.03351	0.000799304	0.00411216	uncharacterized protein family UPF0016 domain containing protein, expressed
Os08g42030	-1.09781	1.12861e-05	0.000166808	peroxidase precursor, putative, expressed
Os08g42470	2.61616	8.42371e-07	2.21397e-05	BEE 1, putative, expressed
Os08g42960	0.938665	7.77627e-05	0.000690272	ankyrin repeat-containing protein, putative, expressed
Os08g43370	0.806794	4.22555e-05	0.000441929	6-phosphogluconolactonase, putative, expressed
Os08g43490	-1.90637	0.000400589	0.00245844	heat shock protein DnaJ, putative, expressed
Os08g43654	-2.54115	3.72654e-05	0.000402986	MATE efflux family protein, putative, expressed
Os08g44000	-0.934109	0.000138425	0.00108251	uncharacterized protein ycf39, putative, expressed
Os08g44430	-0.477529	0.00023559	0.00161834	vesicle-associated membrane protein 727, putative, expressed
Os08g44510	0.312451	0.00179926	0.00775788	UDP-N-acetylglucosamine--peptide N-acetylglucosaminyltransferase SPINDLY, putative, expressed
Os08g44640	-1.00716	1.79584e-05	0.000234468	OsSCP41 - Putative Serine Carboxypeptidase homologue, expressed
Os08g44680	-1.22608	1.05804e-06	2.59994e-05	photosystem I reaction center subunit II, chloroplast precursor, putative, expressed
Os08g45150	-0.589231	3.51904e-05	0.000387479	GDSL-like lipase/acylhydrolase, putative, expressed
Os08g45160	-0.483161	0.000772807	0.00400653	TENA/THI-4 family protein, putative, expressed
Os09g01650	1.27141	0.000664483	0.00357049	peptidyl-prolyl cis-trans isomerase, FKBP-type, putative, expressed
Os09g02710	-1.1874	5.73945e-08	2.74208e-06	CBS domain containing membrane protein, putative, expressed
Os09g05020	-0.696076	0.000668722	0.00358053	tyrosine phosphatase family protein, putative, expressed
Os09g07360	0.559096	0.000253833	0.00171061	frigida, putative, expressed
Os09g11240	0.870083	2.61051e-05	0.000310641	expressed protein
Os09g11460	-1.71594	1.03254e-05	0.000155267	AP2 domain containing protein, expressed
Os09g12290	0.93261	0.000159032	0.00120168	bifunctional aspartokinase/homoserine dehydrogenase, chloroplast precursor, putative, expressed
Os09g12970	0.593551	0.000343343	0.00215896	plant protein of unknown function domain containing protein, expressed
Os09g13920	-1.07807	0.00198088	0.00834453	expressed protein
Os09g14540	0.533017	0.000440832	0.00264164	protein phosphatase 2C, putative, expressed
Os09g15420	0.746262	3.61919e-05	0.000395623	NAD dependent epimerase/dehydratase family protein, putative, expressed
Os09g15810	1.30269	1.21376e-07	4.99127e-06	bifunctional protein folD, putative, expressed
Os09g19790	1.39117	2.96524e-06	5.55096e-05	puromycin-sensitive aminopeptidase, putative, expressed
Os09g20090	-1.69644	1.68769e-05	0.00022706	L-ascorbate oxidase precursor, putative, expressed
Os09g20240	-2.8229	8.36656e-08	3.71881e-06	DUF581 domain containing protein, expressed
Os09g21510	1.42256	7.72109e-05	0.000687393	STE_MEKK_ste11_MAP3K.2 - STE kinases include homologs to sterile 7, sterile 11 and sterile 20 from yeast, expressed
Os09g23690	-0.787123	0.00052574	0.00299821	UBX domain containing protein, expressed
Os09g23820	-6.17936	4.60361e-06	8.01984e-05	cytochrome P450 72A1, putative, expressed
Os09g24954	0.650632	0.00172559	0.00753699	double-stranded RNA binding motif containing protein, expressed
Os09g25640	0.614975	0.000486146	0.0028203	5-nucleotidase domain-containing protein, putative, expressed
Os09g26290	-1.42534	0.00194763	0.0082439	amino acid transporter family protein, putative, expressed
Os09g26310	-6.82702	4.41992e-08	2.26427e-06	hypro1, putative, expressed
Os09g26420	-0.587787	0.000148665	0.00114532	AP2 domain containing protein, expressed
Os09g26460	-1.54543	0.00104068	0.00505296	protein binding protein, putative, expressed
Os09g26780	4.61219	8.54143e-09	6.37444e-07	zinc-finger protein, putative, expressed
Os09g26880	0.810781	7.65229e-07	2.05592e-05	aldehyde dehydrogenase, putative, expressed
Os09g26900	-0.998102	0.000840666	0.00427403	ctr copper transporter family protein, putative, expressed
Os09g27210	-0.814553	0.000171866	0.00128105	lecithine cholesterol acyltransferase, putative, expressed
Os09g27230	-0.843421	0.00068006	0.00362199	brevis radix, putative, expressed
Os09g27960	-0.565537	3.60217e-05	0.000394477	transmembrane protein 50A, putative, expressed
Os09g29080	0.875628	0.000181715	0.00133959	expressed protein
Os09g29239	-1.28545	0.00103613	0.00503893	purine permease, putative, expressed
Os09g29820	-2.08448	7.29146e-06	0.000118169	bZIP transcription factor domain containing protein, expressed
Os09g29830	1.69458	6.76605e-11	1.51484e-08	helix-loop-helix DNA-binding domain containing protein, expressed
Os09g29840	0.641139	0.000114279	0.000928518	heat shock protein, putative, expressed
Os09g29950	1.31392	4.16209e-05	0.000437562	OsPOP19 - Putative Prolyl Oligopeptidase homologue, expressed
Os09g29960	-2.58483	0.00105401	0.00510537	dof zinc finger domain containing protein, putative, expressed
Os09g30200	1.35493	9.3233e-05	0.000787141	ATP binding protein, putative, expressed
Os09g30300	-1.74725	0.000819402	0.00419414	expressed protein
Os09g30340	-1.69208	9.30659e-06	0.000143878	photosystem I reaction center subunit, chloroplast precursor, putative, expressed
Os09g30350	-1.65372	1.01008e-05	0.000152482	expressed protein
Os09g30412	0.769081	0.00103999	0.00505296	heat shock protein, putative, expressed
Os09g30418	1.01968	5.12723e-06	8.83023e-05	heat shock protein, putative, expressed
Os09g30466	1.12472	0.00180962	0.00778588	nuclear ribonuclease Z, putative, expressed
Os09g30486	-1.94335	3.45082e-06	6.32128e-05	fasciclin domain containing protein, expressed
Os09g31430	1.15295	0.000105373	0.000869006	Os9bglu30 - beta-glucosidase, similar to Os4bglu12 exoglucanase, expressed
Os09g31466	-0.901875	0.000148345	0.00114527	expressed protein
Os09g31470	0.616415	5.34727e-05	0.000527313	AT hook motif domain containing protein, expressed
Os09g31506	-2.66697	2.98424e-05	0.000345843	dihydroflavonol-4-reductase, putative, expressed
Os09g32080	-0.873113	0.0023677	0.00950381	CHIT13 - Chitinase family protein precursor, expressed
Os09g32320	0.934271	7.08277e-05	0.000644738	growth regulator related protein, putative, expressed
Os09g32450	0.775284	0.000505626	0.00291374	DNA topoisomerase 3 protein, putative, expressed
Os09g32510	-1.20137	1.79427e-07	6.8216e-06	BHLH transcription factor, putative, expressed
Os09g32620	-2.57032	0.000286092	0.00188391	dehydrogenase, putative, expressed
Os09g34100	-0.868155	1.78527e-06	3.73424e-05	metallo-beta-lactamase family protein, putative, expressed
Os09g34860	-0.558162	0.00205896	0.00860748	hydrolase, alpha/beta fold family domain containing protein, expressed
Os09g35630	-1.00515	0.00148514	0.00670977	BAG domain-containing protein, putative, expressed
Os09g35690	-2.32349	1.38564e-10	2.72164e-08	zinc RING finger protein, putative, expressed
Os09g35730	-0.783852	7.74326e-07	2.06203e-05	OsRhmbd16 - Putative Rhomboid homologue, expressed
Os09g35880	-0.534434	0.00014873	0.00114532	B-box zinc finger family protein, putative, expressed
Os09g35890	1.59339	2.83642e-05	0.000332935	kinesin motor domain containing protein, expressed
Os09g35910	-1.39778	9.03983e-05	0.000773439	homeobox associated leucine zipper, putative, expressed
Os09g36350	-0.851489	0.000385403	0.00238461	endoglucanase, putative, expressed
Os09g36450	-0.680069	2.09216e-05	0.000262934	triosephosphate isomerase, chloroplast precursor, putative, expressed
Os09g36600	-1.31595	0.000513053	0.0029481	nodulin, putative, expressed
Os09g36800	-0.700819	0.000343576	0.00215896	3-dehydroquinate synthase, putative, expressed
Os09g37012	-1.17141	0.000182525	0.00134331	eukaryotic aspartyl protease domain containing protein, expressed
Os09g37040	1.32292	0.000434391	0.00261283	DUF630/DUF632 domains containing protein, putative, expressed
Os09g37340	-0.779614	0.00098995	0.00487714	expressed protein
Os09g37500	1.08498	1.24013e-05	0.000178917	OsSAUR55 - Auxin-responsive SAUR gene family member, expressed
Os09g38040	-0.5925	0.000258772	0.00174002	hydrolase, NUDIX family protein, expressed
Os09g38239	-3.2189	0.000235047	0.00161829	sulfotransferase domain containing protein, expressed
Os09g38440	0.732544	0.000586609	0.00327731	ATXR, putative, expressed
Os09g38530	-0.709044	0.000622712	0.0034252	transmembrane 9 superfamily member, putative, expressed
Os09g38750	-0.845656	1.5249e-07	5.98574e-06	expressed protein
Os09g38768	-1.41934	4.6963e-05	0.000474735	cell cycle control protein, putative, expressed
Os09g39020	1.37524	5.22584e-06	8.95969e-05	N-rich protein, putative, expressed
Os09g39440	-1.46871	3.58623e-14	9.35454e-11	inosine-uridine preferring nucleoside hydrolase family protein, putative, expressed
Os10g02300	-3.76524	5.01643e-07	1.50867e-05	uncharacterized Cys-rich domain containing protein, putative, expressed
Os10g04450	-5.00647	0.00012305	0.000982608	expressed protein
Os10g05950	-1.80926	0.001163	0.00550537	POEI11 - Pollen Ole e I allergen and extensin family protein precursor, expressed
Os10g06610	0.88028	4.62313e-05	0.000470486	expressed protein
Os10g06630	-2.21629	6.45595e-08	2.9791e-06	peptidyl-prolyl cis-trans isomerase, putative, expressed
Os10g06720	0.462554	0.000803667	0.00412408	aldose 1-epimerase, putative, expressed
Os10g07229	-1.39001	0.000299266	0.00194105	dehydrogenase, putative, expressed
Os10g11310	-0.912447	0.000914437	0.00456841	expressed protein
Os10g12050	-1.59114	4.59612e-05	0.000469317	expressed protein
Os10g12080	-1.58848	5.13391e-05	0.000509597	cytochrome P450, putative, expressed
Os10g13914	-1.9554	1.2441e-05	0.000179062	POEI27 - Pollen Ole e I allergen and extensin family protein precursor, expressed
Os10g14180	-1.56919	9.14224e-08	3.97589e-06	expressed protein
Os10g14194	-2.39636	1.51255e-06	3.39192e-05	POEI28 - Pollen Ole e I allergen and extensin family protein precursor, expressed
Os10g14870	-2.25761	0.0011645	0.00550814	heavy metal-associated domain containing protein, expressed
Os10g14920	-1.58358	0.00110827	0.00529603	integral membrane protein DUF6 containing protein, expressed
Os10g19200	-1.59057	1.20447e-09	1.37378e-07	vegetative cell wall protein gp1 precursor, putative, expressed
Os10g20650	2.00985	0.00107105	0.00516718	glucan endo-1,3-beta-glucosidase-related, putative, expressed
Os10g22460	-0.637067	0.000236795	0.00162323	expressed protein
Os10g22960	-0.721091	0.0023429	0.00942306	hydrolase protein, putative, expressed
Os10g23090	-1.64236	0.000742276	0.00387484	homeobox associated leucine zipper, putative, expressed
Os10g25150	-1.48435	0.000371675	0.00230438	expressed protein
Os10g25220	1.45384	0.00138308	0.0063616	SAP domain containing protein, expressed
Os10g25674	-1.50594	7.14691e-05	0.000648148	mps one binder kinase activator-like 1A, putative, expressed
Os10g26680	-0.880331	1.26662e-05	0.000181439	pectinesterase, putative, expressed
Os10g27170	-1.62181	0.000479337	0.0027969	calmodulin-binding protein, putative, expressed
Os10g27990	0.714152	0.000121646	0.000976199	exocyst complex component 6, putative, expressed
Os10g29800	-1.4014	0.000488865	0.00283064	expressed protein
Os10g30100	0.949107	1.515e-06	3.39192e-05	3-5 exonuclease family protein, putative, expressed
Os10g30560	1.97879	0.00148508	0.00670977	UDP-glucoronosyl and UDP-glucosyl transferase domain containing protein, expressed
Os10g30640	1.20267	0.000655902	0.00356238	translin, putative, expressed
Os10g31000	-0.385895	0.000204836	0.00146415	ubiquitin-conjugating enzyme, putative, expressed
Os10g31856	0.530665	0.000240552	0.00164124	midasin-related, putative, expressed
Os10g31900	0.719438	2.82879e-05	0.000332685	RNA recognition motif containing protein, putative, expressed
Os10g32540	0.617937	6.00884e-05	0.00057383	SAP domain containing protein, expressed
Os10g32710	0.452733	0.00180404	0.00776738	WD domain, G-beta repeat domain containing protein, expressed
Os10g33540	-2.35013	0.000483079	0.0028106	alcohol oxidase, putative, expressed
Os10g33930	-0.699764	6.89588e-07	1.921e-05	DUF1336 domain containing protein, expressed
Os10g35060	-0.725737	0.000643804	0.00351245	Ser/Thr protein phosphatase family protein, putative, expressed
Os10g35150	-1.02405	2.6082e-06	5.06964e-05	expressed protein
Os10g35330	-1.44994	0.000855789	0.00433361	expressed protein
Os10g35480	0.660779	0.00108383	0.00521223	lanC-like protein 2, putative, expressed
Os10g35520	-1.23641	3.17218e-09	2.77911e-07	hydrolase, alpha/beta fold family domain containing protein, expressed
Os10g35730	0.85505	0.00146918	0.00666257	pentatricopeptide repeat domain containing protein, putative, expressed
Os10g35840	-0.70438	0.00242	0.00965491	shikimate/quinate 5-dehydrogenase, putative, expressed
Os10g36180	4.35897	0.000401831	0.00246356	expressed protein
Os10g36350	-1.26735	0.00110111	0.00527018	MSP domain containing protein, putative, expressed
Os10g36360	-2.08586	0.00047296	0.00276613	expressed protein
Os10g36400	-0.892821	6.47767e-05	0.000608036	GIL1, putative, expressed
Os10g36500	-2.09291	0.0016576	0.00730333	invertase/pectin methylesterase inhibitor family protein, putative, expressed
Os10g36580	-1.27868	0.000298314	0.00193904	UP-9A, putative, expressed
Os10g36924	-0.956025	0.001674	0.00735788	aquaporin protein, putative, expressed
Os10g37240	-0.582648	0.000392601	0.00242171	expressed protein
Os10g37500	-2.179	0.00017358	0.00128747	AAA-type ATPase family protein, putative, expressed
Os10g37760	-1.45394	0.000211521	0.00150076	OsRhmbd17 - Putative Rhomboid homologue, expressed
Os10g38150	-4.95735	1.03006e-09	1.19745e-07	glutathione S-transferase, N-terminal domain containing protein, expressed
Os10g39120	-0.401554	8.45994e-05	0.000734775	ubiquitin-conjugating enzyme, putative, expressed
Os10g39170	-0.948058	0.000100542	0.000835365	peroxidase precursor, putative, expressed
Os10g39220	-0.940375	1.45102e-05	0.000199804	tobamovirus multiplication protein, putative, expressed
Os10g39470	0.352252	0.00214525	0.00886401	expressed protein
Os10g39936	-2.93754	0.000245867	0.00166634	zinc finger, C3HC4 type domain containing protein, expressed
Os10g40110	0.613328	0.000513798	0.00294835	GTP binding protein, putative, expressed
Os10g40130	1.26802	4.64245e-14	9.35454e-11	Mur ligase family protein, putative, expressed
Os10g40270	-2.9434	0.000820144	0.00419439	ATROPGEF7/ROPGEF7, putative, expressed
Os10g40360	-2.39687	3.72517e-06	6.72199e-05	proline oxidase, mitochondrial precursor, putative, expressed
Os10g40430	-2.3666	0.000558822	0.00316004	LTPL139 - Protease inhibitor/seed storage/LTP family protein precursor, expressed
Os10g40510	-3.15333	6.442e-08	2.9791e-06	LTPL144 - Protease inhibitor/seed storage/LTP family protein precursor, expressed
Os10g40520	-2.45575	1.66308e-08	1.0464e-06	LTPL145 - Protease inhibitor/seed storage/LTP family protein precursor, expressed
Os10g40530	-2.22144	2.01749e-09	2.0599e-07	LTPL146 - Protease inhibitor/seed storage/LTP family protein precursor, expressed
Os10g40614	-2.08937	0.000794042	0.00409905	LTPL147 - Protease inhibitor/seed storage/LTP family protein precursor, expressed
Os10g40700	1.34031	3.25723e-05	0.000368726	expansin precursor, putative, expressed
Os10g40880	3.96399	1.69887e-06	3.6484e-05	flavonol synthase/flavanone 3-hydroxylase, putative, expressed
Os10g41190	-0.670231	0.00248655	0.00985993	transporter family protein, putative, expressed
Os10g41770	-0.828875	1.56642e-08	1.00734e-06	expressed protein
Os10g41780	-0.762912	1.62389e-07	6.29258e-06	chlorophyllide a oxygenase, chloroplast precursor, putative, expressed
Os10g41860	-1.26861	0.00223913	0.00915181	expressed protein
Os10g42230	1.19642	5.54082e-05	0.000541978	AT hook motif domain containing protein, expressed
Os10g42299	-1.10133	0.00014333	0.00111498	mitochondrial carrier protein, putative, expressed
Os10g42550	-0.781908	4.42822e-05	0.000456825	Inositol 1, 3, 4-trisphosphate 5/6-kinase, putative, expressed
Os11g02350	0.756385	5.38477e-05	0.000530146	LTPL25 - Protease inhibitor/seed storage/LTP family protein precursor, expressed
Os11g02440	-1.603	0.00200676	0.00841835	chalcone--flavonone isomerase, putative, expressed
Os11g02530	-6.39698	1.36579e-07	5.46767e-06	WRKY40, expressed
Os11g02640	-0.886076	9.20994e-05	0.000782007	expressed protein
Os11g03390	-1.70082	2.86283e-08	1.66402e-06	FHA domain containing protein, putative, expressed
Os11g03420	-1.90244	4.42844e-05	0.000456825	ZF-HD protein dimerisation region containing protein, expressed
Os11g03670	1.00798	0.00130831	0.00606031	Mpv17 / PMP22 family domain containing protein, expressed
Os11g04980	0.62228	0.000287485	0.00188871	acyl-CoA synthetase protein, putative, expressed
Os11g05050	-1.00094	3.40099e-06	6.27813e-05	stem-specific protein TSJT1, putative, expressed
Os11g05100	-0.795915	0.000589513	0.00328746	nucleolar GTPase, putative, expressed
Os11g05930	-0.793102	0.000607051	0.00335432	response regulator receiver domain containing protein, expressed
Os11g06010	1.01177	2.4156e-07	8.6404e-06	helix-loop-helix DNA-binding protein, putative, expressed
Os11g06410	0.843439	8.49516e-05	0.000736776	homeodomain, putative, expressed
Os11g06760	0.395015	0.000842247	0.00427847	protein of unknown function domain containing protein, expressed
Os11g07260	1.20491	0.00185756	0.00793565	expressed protein
Os11g07450	0.785178	0.000112578	0.00091877	zinc finger, C3HC4 type domain containing protein, expressed
Os11g07580	-2.81223	7.56321e-05	0.00067934	expressed protein
Os11g07922	1.24182	0.000183109	0.00134331	short chain dehydrogenase/reductase protein, putative, expressed
Os11g08300	-0.835703	0.000315226	0.00202717	aldehyde dehydrogenase, putative, expressed
Os11g09680	1.77364	1.9516e-07	7.31908e-06	expressed protein
Os11g10460	-1.30586	2.13965e-05	0.000267235	peroxidase precursor, putative, expressed
Os11g10710	-3.07414	2.96602e-06	5.55096e-05	protein kinase domain containing protein, expressed
Os11g11070	0.498112	0.00120084	0.0056535	mRNA-capping enzyme, putative, expressed
Os11g13750	-0.999771	0.000338068	0.00213321	expressed protein
Os11g13890	-1.29461	1.69027e-05	0.00022706	chlorophyll A-B binding protein, putative, expressed
Os11g14010	0.699754	1.35723e-05	0.000192208	PHD finger protein, putative, expressed
Os11g14240	1.11532	0.00116063	0.00549846	expressed protein
Os11g16550	-1.0128	4.22546e-05	0.000441929	uncharacterized protein ycf53, putative, expressed
Os11g18660	-1.9149	0.000132352	0.00104311	expressed protein
Os11g18830	1.1309	1.055e-08	7.24714e-07	survival motor neuron containing protein, expressed
Os11g24060	2.44397	0.00173632	0.00756198	permease domain containing protein, putative, expressed
Os11g26190	-1.07961	0.00038256	0.00236944	RALFL23 - Rapid ALkalinization Factor RALF family protein precursor, expressed
Os11g26570	5.23691	0.000136736	0.00107069	dehydrin, putative, expressed
Os11g26760	4.10084	0.00081706	0.0041857	dehydrin, putative, expressed
Os11g26780	4.24889	0.000444479	0.00266027	dehydrin, putative, expressed
Os11g26790	5.5822	0.000210986	0.00149872	dehydrin, putative, expressed
Os11g28270	-0.576652	2.35235e-05	0.000286116	zinc finger C-x8-C-x5-C-x3-H type family protein, expressed
Os11g29000	-1.49845	0.0025241	0.00997267	pollen signalling protein with adenylyl cyclase activity, putative, expressed
Os11g29750	1.3612	8.68588e-05	0.000749017	plasma membrane ATPase, putative, expressed
Os11g30500	2.59891	4.96114e-08	2.47852e-06	HVA22, putative, expressed
Os11g31190	-3.09762	0.000215729	0.00152524	nodulin MtN3 family protein, putative, expressed
Os11g32500	-0.823466	0.000322678	0.00206193	rubredoxin family protein, putative, expressed
Os11g34190	0.545727	0.000192341	0.00139748	expressed protein
Os11g34300	0.644	0.000131232	0.00103563	chromatin modification-related protein EAF3, putative, expressed
Os11g34450	0.418042	5.11327e-05	0.000508384	14-3-3 protein, putative, expressed
Os11g34870	-1.15644	8.22146e-06	0.000129424	expressed protein
Os11g35050	1.54944	1.11275e-05	0.000165136	expressed protein
Os11g35060	1.8329	5.83728e-11	1.35717e-08	agenet domain containing protein, expressed
Os11g36340	-0.81163	3.79099e-06	6.82039e-05	lymphoid organ expressed yellow head virus receptor protein, putative, expressed
Os11g37860	-1.61164	0.000760381	0.00395909	stripe rust resistance protein Yr10, putative, expressed
Os11g37890	-1.2959	4.24182e-08	2.1916e-06	NAD dependent epimerase/dehydratase family protein, putative, expressed
Os11g38790	-2.17621	1.27925e-06	2.99731e-05	expressed protein
Os11g39020	-0.839565	0.000209762	0.00149178	ABC transporter, ATP-binding protein, putative, expressed
Os11g40009	1.04979	2.91661e-06	5.50966e-05	phospholipase, patatin family, putative, expressed
Os11g40610	0.716771	8.21359e-05	0.000719582	EARLY flowering protein, putative, expressed
Os11g41160	-0.904306	0.000158857	0.00120168	phosphoserine phosphatase, chloroplast precursor, putative, expressed
Os11g41650	-1.92377	0.000698167	0.00369888	adenylyl-sulfate kinase, putative, expressed
Os11g42390	-2.71677	4.13696e-05	0.000436628	OsSCP64 - Putative Serine Carboxypeptidase homologue, expressed
Os11g42420	0.689688	4.37034e-07	1.36179e-05	nuclear pore protein 84/107 containing protein, expressed
Os11g42550	-2.16053	0.000644614	0.00351362	dirigent, putative, expressed
Os11g43140	1.29777	2.03442e-07	7.49881e-06	expressed protein
Os11g43590	1.52922	0.000267923	0.00179159	kelch repeat protein, putative, expressed
Os11g43750	-1.23857	3.43441e-06	6.31034e-05	polygalacturonase, putative, expressed
Os11g43890	0.625945	9.42589e-05	0.000794693	WD domain, G-beta repeat domain containing protein, expressed
Os11g44870	-1.33175	0.00206783	0.00862666	expressed protein
Os11g44950	-1.23965	1.98822e-09	2.0599e-07	glycosyl hydrolase family 3 protein, putative, expressed
Os11g45250	1.36523	0.000730566	0.00382959	ribonucleases P/MRP protein subunit POP1 containing protein, expressed
Os11g45280	-1.31715	8.56629e-05	0.000740819	protein kinase family protein, putative, expressed
Os11g47570	-2.15334	1.32971e-07	5.35873e-06	glycosyl hydrolase, putative, expressed
Os11g47710	-0.860289	0.00088432	0.00445105	SNF7 domain containing protein, putative, expressed
Os11g47730	-0.819763	0.00192193	0.00815302	expressed protein
Os11g48020	0.895447	9.44728e-07	2.40966e-05	fatty acid hydroxylase, putative, expressed
Os12g01360	-1.33251	9.62922e-10	1.16417e-07	expressed protein
Os12g01449	-1.40432	5.25333e-05	0.000519745	chloroplast unusual positioning protein, putative, expressed
Os12g01740	-1.14137	0.00223663	0.0091478	serine/threonine-protein kinase, putative, expressed
Os12g01940	0.727746	0.000277316	0.00184217	expressed protein
Os12g02150	-0.804439	3.57812e-05	0.000392554	expressed protein
Os12g02230	1.65228	4.62124e-05	0.000470486	expressed protein
Os12g02300	0.791962	0.000198497	0.00143017	LTPL26 - Protease inhibitor/seed storage/LTP family protein precursor, expressed
Os12g02370	-1.34535	0.00248953	0.00986189	chalcone--flavonone isomerase, putative, expressed
Os12g02390	0.816541	1.09646e-06	2.65124e-05	vacuolar-sorting receptor precursor, putative, expressed
Os12g02640	-1.19661	0.000438993	0.00263781	cytochrome P450 72A1, putative, expressed
Os12g02820	0.51097	0.00190874	0.00811415	cytidylyltransferase domain containing protein, expressed
Os12g03070	-1.22709	3.22934e-07	1.0726e-05	FHA domain containing protein, putative, expressed
Os12g03080	-0.837902	6.08692e-06	0.000102261	rp3 protein, putative, expressed
Os12g05050	-1.002	3.55651e-08	1.91956e-06	stem-specific protein TSJT1, putative, expressed
Os12g05210	3.87873	2.3232e-05	0.000283712	expressed protein
Os12g05410	0.481663	2.0257e-05	0.000255644	G10 protein, putative, expressed
Os12g05780	-0.715762	0.00172812	0.00754261	transporter-related, putative, expressed
Os12g06080	1.74599	0.00213589	0.00883743	expressed protein
Os12g06480	2.79423	4.53331e-07	1.39963e-05	PHD-finger family protein, expressed
Os12g06560	1.10727	0.00104442	0.00506704	expressed protein
Os12g06660	-1.48552	0.000944944	0.00469366	actin, putative, expressed
Os12g07060	0.539647	0.00211587	0.00877568	chaperone protein dnaJ, putative, expressed
Os12g07190	-0.561915	0.00216079	0.00890993	CBS domain-containing protein, putative, expressed
Os12g07500	0.533452	0.000563307	0.00317648	csAtPR5, putative, expressed
Os12g07880	1.5935	7.077e-10	9.10223e-08	dynamin family protein, putative, expressed
Os12g08770	-1.27922	2.13124e-06	4.22404e-05	photosystem I reaction center subunit N, chloroplast precursor, putative, expressed
Os12g10670	1.46981	0.00024446	0.00166041	AAA-type ATPase family protein, putative, expressed
Os12g12170	-0.594156	5.40974e-06	9.16019e-05	cytochrome b5-like Heme/Steroid binding domain containing protein, expressed
Os12g12580	1.33177	0.000147756	0.00114218	NADP-dependent oxidoreductase, putative, expressed
Os12g12880	0.572138	0.000272539	0.00181442	expressed protein
Os12g12934	-2.27779	0.00034863	0.00218005	peptide transporter PTR3-A, putative, expressed
Os12g13674	-1.29622	0.00218375	0.0089801	expressed protein
Os12g15470	-1.15733	0.000796185	0.00410214	OsSCP65 - Putative Serine Carboxypeptidase homologue, expressed
Os12g16080	-1.50191	1.3577e-05	0.000192208	expressed protein
Os12g16524	-0.56282	0.00146678	0.00666166	glutaredoxin-C8 precursor, putative, expressed
Os12g17900	-0.481142	0.00132313	0.00611027	armadillo/beta-catenin repeat family protein, putative, expressed
Os12g18200	1.04635	0.000802822	0.00412324	endonuclease/exonuclease/phosphatase family domain containing protein, expressed
Os12g19040	1.05721	3.82126e-05	0.000410293	expressed protein
Os12g20324	1.00877	0.000669598	0.00358205	cyclin-A1, putative, expressed
Os12g23280	-1.18813	0.000593151	0.00329843	heavy metal-associated domain containing protein, expressed
Os12g24320	-5.95697	9.0937e-05	0.000776432	ATPase 3, putative, expressed
Os12g25170	-1.4793	0.000658714	0.00356765	NB-ARC domain containing disease resistance protein, putative, expressed
Os12g25200	1.74907	0.00185015	0.00793201	chloride transporter, chloride channel family, putative, expressed
Os12g25490	-3.24807	4.36281e-07	1.36179e-05	O-methyltransferase, putative, expressed
Os12g26940	-2.20318	9.74402e-07	2.45984e-05	CHASE domain containing protein, expressed
Os12g27994	0.579125	1.86044e-05	0.000240307	expressed protein
Os12g28770	1.04574	3.65489e-05	0.000396657	POEI19 - Pollen Ole e I allergen and extensin family protein precursor, expressed
Os12g29520	0.785922	2.59772e-11	7.47771e-09	auxin response factor, putative, expressed
Os12g29550	-0.434883	0.000598486	0.00331721	expressed protein
Os12g29570	0.718724	0.00144893	0.00659053	expressed protein
Os12g31780	-0.871889	0.000482859	0.0028106	nitrilase-associated protein, putative, expressed
Os12g31850	-1.21542	3.07062e-05	0.000352218	ureide permease, putative, expressed
Os12g32986	0.808081	1.563e-06	3.44965e-05	heat shock protein, putative, expressed
Os12g34350	0.84966	0.000223438	0.00156305	expressed protein
Os12g34400	0.758481	0.000648651	0.00352934	expressed protein
Os12g34500	0.890417	0.00222913	0.00913004	expressed protein
Os12g35040	0.791002	2.4927e-06	4.89232e-05	2,3-bisphosphoglycerate-independent phosphoglycerate mutase, putative, expressed
Os12g35320	-0.511514	0.002001	0.00840097	RING finger and CHY zinc finger domain-containing protein 1, putative, expressed
Os12g35670	-0.804784	0.00230359	0.00933949	RALFL4 - Rapid ALkalinization Factor RALF family protein precursor, expressed
Os12g37840	-0.478765	0.00230359	0.00933949	boron transporter protein, putative, expressed
Os12g39420	-0.636262	1.50446e-11	5.66392e-09	nucleobase-ascorbate transporter, putative, expressed
Os12g40560	0.667289	2.37627e-05	0.000287867	KH domain containing protein, putative, expressed
Os12g40790	0.654048	7.66605e-05	0.000685522	zinc finger family protein, putative, expressed
Os12g40840	-0.584787	0.00227303	0.00924039	expressed protein
Os12g41590	-1.29597	4.08283e-05	0.000433756	oxidoreductase, short chain dehydrogenase/reductase family domain containing protein, expressed
Os12g41710	-1.80431	0.000456486	0.00269919	Protein kinase domain containing protein, expressed
Os12g41860	0.681018	6.4295e-05	0.000604453	START domain containing protein, expressed
Os12g42230	0.896896	1.01659e-06	2.51855e-05	transketolase, putative, expressed
Os12g42550	0.500847	0.000796677	0.00410214	methyl-CpG binding domain containing protein, putative, expressed
Os12g42730	0.743861	5.30236e-06	9.02894e-05	mov34/MPN/PAD-1 family protein, expressed
Os12g43370	0.491216	0.00141369	0.00646428	peptidase, M24 family protein, putative, expressed
Os12g43550	-0.665177	0.000207348	0.00147809	ras-related protein, putative, expressed
Os12g43590	1.1937	1.81133e-05	0.000235473	FAD dependent oxidoreductase domain containing protein, expressed
Os12g43840	1.48231	0.000127976	0.00101258	ankyrin repeat domain-containing protein, putative, expressed
Os12g44000	-0.625415	0.000195485	0.00141862	ubiquitin-conjugating enzyme E2 W, putative, expressed
Os12g44130	0.63555	0.00163003	0.00719761	expressed protein
Os12g44140	0.495135	0.000659234	0.00356765	expressed protein
Os12g44380	-0.956081	2.45487e-12	1.23664e-09	sucrose transporter, putativ, expressed
Os12g44390	1.34803	0.000440929	0.00264164	RecF/RecN/SMC N terminal domain containing protein, expressed

## Sheet: Cor Module-Treatments
Sup data: Significant correlation values of networks according to variety (CIR/IAC), treatment (STR/IRR) and/or variety x treatment (CIR-IR, CIR-ST, IAC-IR, IAC-ST) with pval<0.05. NS non significant
Correlations	CIR/IAC	IRR/STR	CIR.IR	CIR.ST	IAC.IR	IAC.ST
MEtan	0.854062	-0.118735	0.315123	0.671063	-0.452226	-0.533959
MEblack	0.983032	0.0951884	0.654718	0.48039	-0.544804	-0.590304
MEgreenyellow	0.880864	0.232627	0.673731	0.343403	-0.405117	-0.612017
MEgrey60	0.703041	0.675781	0.859331	-0.047529	-0.0790056	-0.732796
MEyellow	0.243189	0.847389	0.673696	-0.392886	0.304785	-0.585596
MEmagenta	0.379106	-0.774159	-0.28868	0.726433	-0.605242	0.167489
MEgreen	-0.433118	-0.818643	-0.54246	0.0423388	-0.402828	0.902949
MEpurple	-0.147924	-0.92844	-0.593495	0.422687	-0.478575	0.649383
MEsalmon	-0.874252	0.345911	-0.416815	-0.592683	0.816239	0.19326
MEblue	-0.75987	-0.401825	-0.542849	-0.334573	0.0788623	0.79856
MEpink	-0.899639	-0.287593	-0.59191	-0.446904	0.259826	0.778988
MEgrey	-0.100702	0.00468167	0.456289	-0.57257	-0.450883	0.567164
P-values	CIR/IAC	IRR/STR	CIR.IR	CIR.ST	IAC.IR	IAC.ST
MEtan	0.000405909	0.713224	0.318429	0.0168912	0.139931	0.0737494
MEblack	1.07668e-08	0.768554	0.0208656	0.113933	0.0670027	0.0433136
MEgreenyellow	0.000154249	0.466866	0.0162994	0.274455	0.191409	0.0344212
MEgrey60	0.0107595	0.0158553	0.000340889	0.883386	0.807181	0.00670816
MEyellow	0.446278	0.000501635	0.0163071	0.206452	0.335414	0.0454375
MEmagenta	0.224239	0.00312177	0.362826	0.00745733	0.0370409	0.602854
MEgreen	0.159586	0.00112961	0.0684232	0.896056	0.194171	5.75015e-05
MEpurple	0.646382	1.30948e-05	0.0419148	0.171018	0.115504	0.0222991
MEsalmon	0.000199757	0.270734	0.177673	0.0422674	0.00120133	0.547301
MEblue	0.00413315	0.19539	0.0681858	0.287791	0.807525	0.00184213
MEpink	6.76085e-05	0.364717	0.0426053	0.14524	0.414753	0.00282672
MEgrey	0.755499	0.988479	0.135965	0.0516948	0.141259	0.0544608

## Sheet: GO Tan
Tan#224			GO enrichment Bingo
Os01g01340	light-induced protein 1-like, putative, expressed		GO-ID	p-value	corr p-value	x	n	Description	Genes in test set
Os01g01450	stress responsive protein, putative, expressed		50896	6.8639e-07	0.00055529	51	4402	response to stimulus	LOC_OS01G72390|LOC_OS07G49360|LOC_OS05G02130|LOC_OS11G44960|LOC_OS01G61410|LOC_OS04G53030|LOC_OS02G57720|LOC_OS01G27260|LOC_OS03G17560|LOC_OS05G04510|LOC_OS04G51610|LOC_OS09G36750|LOC_OS01G57310|LOC_OS08G44280|LOC_OS03G58080|LOC_OS12G16350|LOC_OS12G18374|LOC_OS04G32020|LOC_OS05G09410|LOC_OS01G63010|LOC_OS06G17900|LOC_OS05G47780|LOC_OS03G10220|LOC_OS05G48030|LOC_OS01G57340|LOC_OS03G46550|LOC_OS01G…
Os01g03620	multicopper oxidase domain containing protein, expressed		6950	6.8271e-06	0.0027616	36	2810	response to stress	LOC_OS01G72390|LOC_OS11G04600|LOC_OS02G46970|LOC_OS08G27840|LOC_OS02G51680|LOC_OS07G49360|LOC_OS12G17410|LOC_OS05G02130|LOC_OS11G10520|LOC_OS11G44960|LOC_OS04G53030|LOC_OS02G57720|LOC_OS03G17560|LOC_OS11G45790|LOC_OS01G69920|LOC_OS05G04510|LOC_OS09G36750|LOC_OS01G57310|LOC_OS08G44280|LOC_OS12G16350|LOC_OS12G18374|LOC_OS06G17920|LOC_OS10G42710|LOC_OS12G29290|LOC_OS01G63010|LOC_OS06G17900|LOC_OS05G…
Os01g03914	cation efflux family protein, putative, expressed		6952	5.8708e-05	0.015832	19	1145	defense response	LOC_OS01G72390|LOC_OS11G04600|LOC_OS12G18374|LOC_OS02G46970|LOC_OS07G49360|LOC_OS12G17410|LOC_OS06G17920|LOC_OS05G02130|LOC_OS11G44960|LOC_OS04G53030|LOC_OS10G42710|LOC_OS12G29290|LOC_OS06G17900|LOC_OS11G45790|LOC_OS01G69920|LOC_OS01G57340|LOC_OS03G46550|LOC_OS11G38440|LOC_OS01G57310
Os01g08340	zinc finger family protein, putative, expressed		72350	8.8986e-05	0.017997	4	39	tricarboxylic acid metabolic process	LOC_OS08G27840|LOC_OS04G32020|LOC_OS12G43630|LOC_OS07G48980
Os01g09300	oxidoreductase, putative, expressed		6811	0.0002083	0.033703	13	668	ion transport	LOC_OS03G58080|LOC_OS03G09930|LOC_OS06G46310|LOC_OS02G08018|LOC_OS10G14920|LOC_OS04G51610|LOC_OS01G52160|LOC_OS07G48980|LOC_OS12G25200|LOC_OS10G14870|LOC_OS01G03914|LOC_OS01G70240|LOC_OS03G48310
Os01g09640	Myb transcription factor, putative, expressed		160	0.00025366	0.034202	5	93	phosphorelay signal transduction system	LOC_OS03G54084|LOC_OS01G69920|LOC_OS04G28120|LOC_OS05G09410|LOC_OS10G42710
Os01g11880	DJ-1 family protein, putative, expressed
Os01g12440	AP2 domain containing protein, expressed
Os01g13090	nucleic acid binding protein, putative, expressed
Os01g13540	NIN, putative, expressed
Os01g18450	expressed protein
Os01g19940	expressed protein
Os01g22430	OsFBDUF3 - F-box and DUF domain containing protein, expressed
Os01g23710	no apical meristem protein, putative, expressed
Os01g27140	OsGrx_C7 - glutaredoxin subgroup III, expressed
Os01g27260	glutathione S-transferase, putative, expressed
Os01g27360	glutathione S-transferase, putative, expressed
Os01g35120	zinc finger, C3HC4 type domain containing protein, expressed
Os01g47750	splicing factor U2AF 35 kDa subunit, putative, expressed
Os01g52060	expressed protein
Os01g52160	heavy metal-associated domain containing protein, expressed
Os01g52214	ubiquinone oxidoreductase, putative, expressed
Os01g52920	expressed protein
Os01g53140	expressed protein
Os01g53620	expressed protein
Os01g56550	transcription initiation factor IIF beta subunit, putative, expressed
Os01g56660	expressed protein
Os01g56730	expressed protein
Os01g57082	insulin-degrading enzyme, putative, expressed
Os01g57260	vacuolar protein sorting-associated protein 28 homolog 2, putative, expressed
Os01g57310	rp1, putative, expressed
Os01g57340	rp1, putative, expressed
Os01g61410	NADH-ubiquinone oxidoreductase, mitochondrial precursor, putative, expressed
Os01g63010	universal stress protein domain containing protein, putative, expressed
Os01g64110	glycosyl hydrolase, putative, expressed
Os01g65900	chitin-inducible gibberellin-responsive protein, putative, expressed
Os01g69850	OsMADS65 - MADS-box family gene with MIKC* type-box, expressed
Os01g69920	histidine kinase, putative, expressed
Os01g70240	expressed protein
Os01g71380	glycosyl hydrolases family 17, putative, expressed
Os01g71670	glycosyl hydrolases family 17, putative, expressed
Os01g72390	NBS type disease resistance protein, putative, expressed
Os01g72520	phosphoesterase family protein, putative, expressed
Os01g72990	expressed protein
Os01g73005	expressed protein
Os01g73650	expressed protein
Os01g74300	metallothionein, putative, expressed
Os01g74670	expressed protein
Os02g02830	ubiquitin-conjugating enzyme, putative, expressed
Os02g04720	expressed protein
Os02g05000	expressed protein
Os02g05410	splicing factor 3B subunit 1, putative, expressed
Os02g08018	calcium-transporting ATPase 9, plasma membrane-type, putative, expressed
Os02g08350	expressed protein
Os02g12939	expressed protein
Os02g14970	expressed protein
Os02g15550	spermidine synthase, putative, expressed
Os02g17500	transporter family protein, putative, expressed
Os02g19010	hypothetical protein
Os02g26770	cytochrome P450, putative, expressed
Os02g26810	cytochrome P450, putative, expressed
Os02g28110	ornithine decarboxylase, putative, expressed
Os02g29300	expressed protein
Os02g46970	AMP-binding domain containing protein, expressed
Os02g50290	RING zinc finger protein, putative, expressed
Os02g51680	uncharacterized glycosyl hydrolase Rv2006/MT2062, putative, expressed
Os02g53169	expressed protein
Os02g53210	expressed protein
Os02g55670	expressed protein
Os02g55689	expressed protein
Os02g55770	expressed protein
Os02g57260	3-ketoacyl-CoA thiolase, peroxisomal precursor, putative, expressed
Os02g57610	expressed protein
Os02g57720	aquaporin protein, putative, expressed
Os03g05630	expressed protein
Os03g06330	tyrosine protein kinase domain containing protein, putative, expressed
Os03g07480	sucrose transporter, putativ, expressed
Os03g07750	expressed protein
Os03g09930	sulfate transporter, putative, expressed
Os03g10220	methyladenine glycosylase, putative, expressed
Os03g13250	peptide transporter PTR2, putative, expressed
Os03g17560	expressed protein
Os03g17760	RNA recognition motif containing protein, putative, expressed
Os03g21720	vacuolar-sorting receptor precursor, putative, expressed
Os03g27120	ICE-like protease p20 domain containing protein, putative, expressed
Os03g46550	RGH1A, putative, expressed
Os03g48310	plasma membrane ATPase, putative, expressed
Os03g48560	N-acetylglucosaminyltransferase, putative, expressed
Os03g51640	expressed protein
Os03g51650	membrane protein, putative, expressed
Os03g54084	phytochrome C, putative, expressed
Os03g57160	zinc ion binding protein, putative, expressed
Os03g58080	BT1 family protein, putative, expressed
Os03g61900	expressed protein
Os03g62430	OsWAK28 - OsWAK receptor-like protein kinase, expressed
Os04g15690	DSBA-like thioredoxin domain containing protein, expressed
Os04g25784	expressed protein
Os04g28120	response regulator receiver domain containing protein, expressed
Os04g30490	MATE efflux family protein, putative, expressed
Os04g32020	2-oxoglutarate dehydrogenase E1 component, mitochondrial precursor, putative, expressed
Os04g33590	hydrolase, alpha/beta fold family protein, putative, expressed
Os04g37820	cytokinin-O-glucosyltransferase 2, putative, expressed
Os04g39900	Os4bglu13 - beta-glucosidase homologue, similar to Os4Bglu12 exoglucanase/b-glucosidase, expressed
Os04g41630	expressed protein
Os04g42670	OsFBL19 - F-box domain and LRR containing protein, expressed
Os04g44030	PPR repeat domain containing protein, putative, expressed
Os04g44530	expressed protein
Os04g44950	short-chain dehydrogenase/reductase, putative, expressed
Os04g45220	expressed protein
Os04g45930	RNA recognition motif containing protein, expressed
Os04g48840	expressed protein
Os04g49160	zinc finger, C3HC4 type domain containing protein, expressed
Os04g49900	ABC transporter family protein, putative, expressed
Os04g51610	calcium-transporting ATPase, plasma membrane-type, putative, expressed
Os04g52230	ent-kaurene synthase, chloroplast precursor, putative, expressed
Os04g53030	NBS-LRR disease resistance protein, putative, expressed
Os04g55840	expressed protein
Os05g02070	expressed protein
Os05g02130	ankyrin repeat domain-containing protein 28, putative, expressed
Os05g04510	S-adenosylmethionine synthetase, putative, expressed
Os05g08414	expressed protein
Os05g09410	histidine-containing phosphotransfer protein 4, putative, expressed
Os05g11180	expressed protein
Os05g19670	Cupin domain containing protein, expressed
Os05g25770	WRKY45, expressed
Os05g32170	TKL_IRAK_CR4L.5 - The CR4L subfamily has homology with Crinkly4, expressed
Os05g36310	zinc finger, C3HC4 type domain containing protein, expressed
Os05g38040	expressed protein
Os05g39000	KIP1, putative, expressed
Os05g40960	Myb transcription factor, putative, expressed
Os05g43590	serpin domain containing protein, putative, expressed
Os05g44600	pectinesterase, putative, expressed
Os05g46630	expressed protein
Os05g46720	phosphatidylinositol transfer, putative, expressed
Os05g47650	B3 DNA binding domain containing protein, expressed
Os05g47780	E3 ubiquitin ligase, putative, expressed
Os05g48030	anti-silencing protein, ASF1-like domain containing protein, expressed
Os06g03580	zinc RING finger protein, putative, expressed
Os06g07020	ZOS6-01 - C2H2 zinc finger protein, expressed
Os06g07030	AP2 domain containing protein, expressed
Os06g07130	SHR5-receptor-like kinase, putative, expressed
Os06g17900	disease resistance protein RPM1, putative, expressed
Os06g17920	NBS-LRR disease resistance protein, putative, expressed
Os06g46310	metal transporter Nramp6, putative, expressed
Os06g46500	monocopper oxidase, putative, expressed
Os06g47270	zinc finger, C3HC4 type domain containing protein, expressed
Os06g48950	auxin response factor 19, putative, expressed
Os07g01230	expressed protein
Os07g03220	bZIP transcription factor domain containing protein, expressed
Os07g07900	expressed protein
Os07g08810	expressed protein
Os07g16600	expressed protein
Os07g34110	integral membrane protein DUF6 containing protein, expressed
Os07g34260	chalcone and stilbene synthases, putative, expressed
Os07g34580	glycosyl hydrolases family 16, putative, expressed
Os07g42714	expressed protein
Os07g48490	stress responsive protein, putative, expressed
Os07g48980	nicotianamine synthase, putative, expressed
Os07g49000	DNAJ heat shock N-terminal domain-containing protein, putative, expressed
Os07g49360	peroxidase precursor, putative, expressed
Os08g03020	lectin-like receptor kinase 1, putative, expressed
Os08g27840	phosphoenolpyruvate carboxylase, putative, expressed
Os08g34060	DUF1336 domain containing protein, expressed
Os08g35620	HD domain containing protein, putative, expressed
Os08g44280	protein-L-isoaspartate O-methyltransferase, putative, expressed
Os09g17610	RING finger protein, putative, expressed
Os09g17620	ubiquitin domain-containing protein 2, putative, expressed
Os09g26210	ZOS9-12 - C2H2 zinc finger protein, expressed
Os09g29680	expressed protein
Os09g36750	L-ascorbate peroxidase 4, putative, expressed
Os10g07080	expressed protein
Os10g14870	heavy metal-associated domain containing protein, expressed
Os10g14920	integral membrane protein DUF6 containing protein, expressed
Os10g20860	protease inhibitor/seed storage/LTP family, putative, expressed
Os10g24000	expressed protein
Os10g25090	STRUBBELIG-RECEPTOR FAMILY 6 precursor, putative, expressed
Os10g25550	tyrosine protein kinase domain containing protein, putative, expressed
Os10g32199	expressed protein
Os10g42710	RCD1, putative, expressed
Os11g03730	alpha-N-arabinofuranosidase A, putative, expressed
Os11g04360	alpha/beta hydrolase fold, putative, expressed
Os11g04600	BTBA5 - Bric-a-Brac,Tramtrack, Broad Complex BTB domain with Ankyrin repeat region, expressed
Os11g07000	expressed protein
Os11g07010	expressed protein
Os11g07124	EFR, putative, expressed
Os11g07130	receptor kinase, putative, expressed
Os11g10520	dehydrogenase, putative, expressed
Os11g16290	NIN, putative, expressed
Os11g19840	O-methyltransferase, putative, expressed
Os11g33970	plant protein of unknown function domain containing protein, expressed
Os11g38440	expressed protein
Os11g40540	transporter family protein, putative, expressed
Os11g41650	adenylyl-sulfate kinase, putative, expressed
Os11g42800	kinesin motor domain containing protein, putative, expressed
Os11g43520	OsGrx_C17 - glutaredoxin subgroup III, expressed
Os11g44800	expressed protein
Os11g44960	NBS-LRR disease resistance protein, putative, expressed
Os11g45790	NB-ARC domain containing protein, expressed
Os11g47300	receptor-like protein kinase precursor, putative, expressed
Os12g01830	staphylococcal nuclease homologue, putative, expressed
Os12g02440	WRKY95, expressed
Os12g02589	hydrolase, alpha/beta fold family protein, putative, expressed
Os12g02640	cytochrome P450 72A1, putative, expressed
Os12g04140	CXE carboxylesterase, putative, expressed
Os12g04204	expressed protein
Os12g09770	O-methyltransferase, putative, expressed
Os12g10730	glutathione S-transferase, putative, expressed
Os12g13100	WW domain containing protein, expressed
Os12g16200	glutathione synthetase, chloroplast precursor, putative, expressed
Os12g16350	enoyl-CoA hydratase/isomerase family protein, putative, expressed
Os12g16670	expressed protein
Os12g17370	expressed protein
Os12g17410	NB-ARC domain containing protein, expressed
Os12g18374	NB-ARC domain containing protein, expressed
Os12g18650	Regulator of chromosome condensation domain containing protein, expressed
Os12g22284	white-brown complex homolog protein 11, putative, expressed
Os12g25200	chloride transporter, chloride channel family, putative, expressed
Os12g26030	FACT complex subunit SPT16, putative, expressed
Os12g27440	expressed protein
Os12g29290	disease resistance protein RGA3, putative, expressed
Os12g32360	expressed protein
Os12g36740	splicing factor, arginine/serine-rich 18, putative, expressed
Os12g43630	lactate/malate dehydrogenase, putative, expressed

## Sheet: GO Black
Black#879			GO enrichment Bingo
Os01g01040	expressed protein		GO-ID	p-value	corr p-value	x	n	Description	Genes in test set
Os01g01070	expressed protein		6952	3.3673e-09	4.8489e-06	54	1145	defense response	LOC_OS08G29809|LOC_OS10G22484|LOC_OS06G17950|LOC_OS12G17430|LOC_OS01G44040|LOC_OS11G29000|LOC_OS07G11380|LOC_OS12G29690|LOC_OS11G41210|LOC_OS01G57270|LOC_OS11G17014|LOC_OS04G46450|LOC_OS06G42000|LOC_OS11G45930|LOC_OS01G16400|LOC_OS05G31530|LOC_OS05G31570|LOC_OS01G73000|LOC_OS11G45180|LOC_OS08G29854|LOC_OS11G42070|LOC_OS11G44970|LOC_OS12G09590|LOC_OS12G33160|LOC_OS11G47447|LOC_OS11G45820|LOC_OS12G…
Os01g01302	shikimate kinase, putative, expressed		6412	3.2544e-05	0.011964	27	571	translation	LOC_OS09G24408|LOC_OS07G42170|LOC_OS10G21352|LOC_OS12G35630|LOC_OS03G59720|LOC_OS08G15266|LOC_OS12G34062|LOC_OS08G15264|LOC_OS03G61260|LOC_OS08G31219|LOC_OS04G16772|LOC_OS09G24412|LOC_OS01G03020|LOC_OS01G71270|LOC_OS02G33500|LOC_OS12G03090|LOC_OS04G25540|LOC_OS02G07890|LOC_OS04G16818|LOC_OS07G25024|LOC_OS03G60100|LOC_OS07G47710|LOC_OS01G08814|LOC_OS04G16775|LOC_OS08G31228|LOC_OS07G25022|LOC_OS07G…
Os01g01570	kinesin heavy chain, putative, expressed		43043	4.3819e-05	0.011964	27	581	peptide biosynthetic process	LOC_OS09G24408|LOC_OS07G42170|LOC_OS10G21352|LOC_OS12G35630|LOC_OS03G59720|LOC_OS08G15266|LOC_OS12G34062|LOC_OS08G15264|LOC_OS03G61260|LOC_OS08G31219|LOC_OS04G16772|LOC_OS09G24412|LOC_OS01G03020|LOC_OS01G71270|LOC_OS02G33500|LOC_OS12G03090|LOC_OS04G25540|LOC_OS02G07890|LOC_OS04G16818|LOC_OS07G25024|LOC_OS03G60100|LOC_OS07G47710|LOC_OS01G08814|LOC_OS04G16775|LOC_OS08G31228|LOC_OS07G25022|LOC_OS07G…
Os01g01620	kinase, pfkB family, putative, expressed		51179	4.5666e-05	0.011964	74	2358	localization	LOC_OS06G26270|LOC_OS02G50210|LOC_OS04G44750|LOC_OS09G38690|LOC_OS09G25330|LOC_OS10G03400|LOC_OS06G08080|LOC_OS03G14690|LOC_OS12G32980|LOC_OS02G04030|LOC_OS01G71740|LOC_OS02G42314|LOC_OS03G48810|LOC_OS06G33610|LOC_OS11G09329|LOC_OS11G06810|LOC_OS02G24430|LOC_OS07G07654|LOC_OS11G29350|LOC_OS09G27980|LOC_OS10G20470|LOC_OS11G47320|LOC_OS05G02060|LOC_OS11G03060|LOC_OS05G48390|LOC_OS04G36740|LOC_OS03G…
Os01g01650	isoflavone reductase homolog IRL, putative, expressed		46271	4.985e-05	0.011964	6	34	phenylpropanoid catabolic process	LOC_OS01G61160|LOC_OS01G62490|LOC_OS11G48060|LOC_OS01G62600|LOC_OS05G38410|LOC_OS05G38420
Os01g01760	expressed protein		46274	4.985e-05	0.011964	6	34	lignin catabolic process	LOC_OS01G61160|LOC_OS01G62490|LOC_OS11G48060|LOC_OS01G62600|LOC_OS05G38410|LOC_OS05G38420
Os01g01970	expressed protein		6518	6.9319e-05	0.012949	27	597	peptide metabolic process	LOC_OS09G24408|LOC_OS07G42170|LOC_OS10G21352|LOC_OS12G35630|LOC_OS03G59720|LOC_OS08G15266|LOC_OS12G34062|LOC_OS08G15264|LOC_OS03G61260|LOC_OS08G31219|LOC_OS04G16772|LOC_OS09G24412|LOC_OS01G03020|LOC_OS01G71270|LOC_OS02G33500|LOC_OS12G03090|LOC_OS04G25540|LOC_OS02G07890|LOC_OS04G16818|LOC_OS07G25024|LOC_OS03G60100|LOC_OS07G47710|LOC_OS01G08814|LOC_OS04G16775|LOC_OS08G31228|LOC_OS07G25022|LOC_OS07G…
Os01g02050	phosphoenolpyruvate carboxylase, putative, expressed		6950	7.1938e-05	0.012949	84	2810	response to stress	LOC_OS08G29809|LOC_OS10G22484|LOC_OS02G19970|LOC_OS06G17950|LOC_OS12G17430|LOC_OS01G62860|LOC_OS01G44040|LOC_OS11G29000|LOC_OS07G11380|LOC_OS12G29690|LOC_OS01G15830|LOC_OS11G41210|LOC_OS01G57270|LOC_OS11G17014|LOC_OS04G46450|LOC_OS06G42000|LOC_OS11G45930|LOC_OS01G16400|LOC_OS08G40240|LOC_OS05G31530|LOC_OS08G33710|LOC_OS12G42876|LOC_OS05G31570|LOC_OS01G73000|LOC_OS11G45180|LOC_OS08G29854|LOC_OS11G…
Os01g02430	TAK14, putative, expressed		6810	9.0006e-05	0.013031	71	2284	transport	LOC_OS06G26270|LOC_OS02G50210|LOC_OS04G44750|LOC_OS09G38690|LOC_OS09G25330|LOC_OS10G03400|LOC_OS06G08080|LOC_OS03G14690|LOC_OS12G32980|LOC_OS02G04030|LOC_OS01G71740|LOC_OS02G42314|LOC_OS03G48810|LOC_OS06G33610|LOC_OS11G09329|LOC_OS11G06810|LOC_OS02G24430|LOC_OS07G07654|LOC_OS11G29350|LOC_OS09G27980|LOC_OS10G20470|LOC_OS11G47320|LOC_OS05G02060|LOC_OS11G03060|LOC_OS05G48390|LOC_OS04G36740|LOC_OS03G…
Os01g02960	expressed protein		43604	9.6484e-05	0.013031	27	609	amide biosynthetic process	LOC_OS09G24408|LOC_OS07G42170|LOC_OS10G21352|LOC_OS12G35630|LOC_OS03G59720|LOC_OS08G15266|LOC_OS12G34062|LOC_OS08G15264|LOC_OS03G61260|LOC_OS08G31219|LOC_OS04G16772|LOC_OS09G24412|LOC_OS01G03020|LOC_OS01G71270|LOC_OS02G33500|LOC_OS12G03090|LOC_OS04G25540|LOC_OS02G07890|LOC_OS04G16818|LOC_OS07G25024|LOC_OS03G60100|LOC_OS07G47710|LOC_OS01G08814|LOC_OS04G16775|LOC_OS08G31228|LOC_OS07G25022|LOC_OS07G…
Os01g03020	tRNA synthetase class I, putative, expressed		43603	0.00010537	0.013031	28	646	cellular amide metabolic process	LOC_OS09G24408|LOC_OS07G42170|LOC_OS10G21352|LOC_OS12G35630|LOC_OS03G59720|LOC_OS08G15266|LOC_OS12G34062|LOC_OS08G15264|LOC_OS10G35110|LOC_OS03G61260|LOC_OS08G31219|LOC_OS04G16772|LOC_OS09G24412|LOC_OS01G03020|LOC_OS01G71270|LOC_OS02G33500|LOC_OS12G03090|LOC_OS04G25540|LOC_OS02G07890|LOC_OS04G16818|LOC_OS07G25024|LOC_OS03G60100|LOC_OS07G47710|LOC_OS01G08814|LOC_OS04G16775|LOC_OS08G31228|LOC_OS07G…
Os01g03989	expressed protein		19439	0.00010859	0.013031	14	215	aromatic compound catabolic process	LOC_OS05G34170|LOC_OS01G67190|LOC_OS11G48060|LOC_OS01G37800|LOC_OS01G62600|LOC_OS02G19970|LOC_OS02G10310|LOC_OS01G61160|LOC_OS01G62490|LOC_OS06G12790|LOC_OS08G29530|LOC_OS03G01120|LOC_OS05G38410|LOC_OS05G38420
Os01g04210	DNA binding protein, putative, expressed		51234	0.00011915	0.013198	71	2305	establishment of localization	LOC_OS06G26270|LOC_OS02G50210|LOC_OS04G44750|LOC_OS09G38690|LOC_OS09G25330|LOC_OS10G03400|LOC_OS06G08080|LOC_OS03G14690|LOC_OS12G32980|LOC_OS02G04030|LOC_OS01G71740|LOC_OS02G42314|LOC_OS03G48810|LOC_OS06G33610|LOC_OS11G09329|LOC_OS11G06810|LOC_OS02G24430|LOC_OS07G07654|LOC_OS11G29350|LOC_OS09G27980|LOC_OS10G20470|LOC_OS11G47320|LOC_OS05G02060|LOC_OS11G03060|LOC_OS05G48390|LOC_OS04G36740|LOC_OS03G…
Os01g04230	inactive receptor kinase At2g26730 precursor, putative, expressed		50896	0.00013921	0.014318	119	4402	response to stimulus	LOC_OS09G38690|LOC_OS08G29809|LOC_OS02G19970|LOC_OS12G17430|LOC_OS01G44040|LOC_OS01G15830|LOC_OS11G41210|LOC_OS04G46450|LOC_OS11G45930|LOC_OS01G16400|LOC_OS08G04460|LOC_OS01G57350|LOC_OS03G25140|LOC_OS12G42876|LOC_OS05G31570|LOC_OS03G41350|LOC_OS07G07654|LOC_OS06G11240|LOC_OS11G44970|LOC_OS05G02060|LOC_OS04G18090|LOC_OS07G42940|LOC_OS08G33100|LOC_OS12G09590|LOC_OS11G47447|LOC_OS11G45820|LOC_OS12G…
Os01g04450	OsWAK2 - OsWAK receptor-like cytoplasmic kinase OsWAK-RLCK, expressed		1901361	0.00015947	0.015309	14	223	organic cyclic compound catabolic process	LOC_OS05G34170|LOC_OS01G67190|LOC_OS11G48060|LOC_OS01G37800|LOC_OS01G62600|LOC_OS02G19970|LOC_OS02G10310|LOC_OS01G61160|LOC_OS01G62490|LOC_OS06G12790|LOC_OS08G29530|LOC_OS03G01120|LOC_OS05G38410|LOC_OS05G38420
Os01g04460	Ser/Thr protein kinase, putative, expressed		8219	0.00017576	0.015818	10	123	cell death	LOC_OS11G45180|LOC_OS05G01810|LOC_OS01G57270|LOC_OS01G16400|LOC_OS05G31530|LOC_OS10G22484|LOC_OS01G72860|LOC_OS10G22510|LOC_OS07G26540|LOC_OS02G10310
Os01g04470	expressed protein		12501	0.00030617	0.025935	9	108	programmed cell death	LOC_OS11G45180|LOC_OS05G01810|LOC_OS01G57270|LOC_OS01G16400|LOC_OS05G31530|LOC_OS10G22484|LOC_OS01G72860|LOC_OS10G22510|LOC_OS07G26540
Os01g04500	expressed protein		1901575	0.00037459	0.02839	32	842	organic substance catabolic process	LOC_OS01G71280|LOC_OS11G48060|LOC_OS01G37800|LOC_OS01G62600|LOC_OS02G19970|LOC_OS01G46240|LOC_OS03G59620|LOC_OS02G10310|LOC_OS12G34220|LOC_OS10G35110|LOC_OS08G41550|LOC_OS07G48750|LOC_OS01G55590|LOC_OS07G26540|LOC_OS02G42314|LOC_OS05G38420|LOC_OS02G01510|LOC_OS05G34170|LOC_OS01G67190|LOC_OS08G37380|LOC_OS04G30180|LOC_OS05G06300|LOC_OS01G61160|LOC_OS06G15360|LOC_OS04G30200|LOC_OS01G62490|LOC_OS06G…
Os01g04660	lipid phosphatase protein, putative, expressed		6915	0.00040325	0.02839	6	49	apoptotic process	LOC_OS11G45180|LOC_OS01G57270|LOC_OS01G16400|LOC_OS05G31530|LOC_OS10G22484|LOC_OS10G22510
Os01g04720	leucine-rich repeat protein-related, putative, expressed		6656	0.00040498	0.02839	3	8	phosphatidylcholine biosynthetic process	LOC_OS02G24430|LOC_OS02G04030|LOC_OS10G03400
Os01g05060	mitochondrial glycoprotein, putative, expressed		9056	0.00041691	0.02839	34	921	catabolic process	LOC_OS01G71280|LOC_OS11G48060|LOC_OS01G37800|LOC_OS04G14680|LOC_OS01G62600|LOC_OS02G19970|LOC_OS01G46240|LOC_OS03G59620|LOC_OS02G10310|LOC_OS12G34220|LOC_OS10G35110|LOC_OS08G41550|LOC_OS07G48750|LOC_OS01G55590|LOC_OS07G26540|LOC_OS02G42314|LOC_OS05G38420|LOC_OS02G01510|LOC_OS05G34170|LOC_OS01G67190|LOC_OS08G37380|LOC_OS04G30180|LOC_OS05G06300|LOC_OS01G61160|LOC_OS06G15360|LOC_OS04G30200|LOC_OS01G…
Os01g05140	expressed protein		1901566	0.00043373	0.02839	42	1227	organonitrogen compound biosynthetic process	LOC_OS09G24408|LOC_OS07G42170|LOC_OS10G03400|LOC_OS10G21352|LOC_OS11G47330|LOC_OS12G35630|LOC_OS03G59720|LOC_OS06G45930|LOC_OS08G15266|LOC_OS02G04030|LOC_OS12G34062|LOC_OS08G15264|LOC_OS03G61260|LOC_OS12G42876|LOC_OS03G62110|LOC_OS08G31219|LOC_OS04G16772|LOC_OS09G24412|LOC_OS01G03020|LOC_OS02G24430|LOC_OS01G71270|LOC_OS01G44050|LOC_OS08G34290|LOC_OS02G33500|LOC_OS04G02780|LOC_OS12G03090|LOC_OS04G…
Os01g05860	PPR repeat domain containing protein, putative, expressed		902	0.00047146	0.029517	14	248	cell morphogenesis	LOC_OS05G15630|LOC_OS02G24430|LOC_OS02G47880|LOC_OS10G03400|LOC_OS07G33630|LOC_OS12G38920|LOC_OS01G38530|LOC_OS01G21820|LOC_OS01G43420|LOC_OS02G04030|LOC_OS05G50140|LOC_OS02G05440|LOC_OS12G27102|LOC_OS03G25140
Os01g06050	expressed protein		33036	0.00054113	0.032468	27	679	macromolecule localization	LOC_OS11G47130|LOC_OS06G26270|LOC_OS02G50210|LOC_OS07G26460|LOC_OS01G37800|LOC_OS09G25330|LOC_OS01G46240|LOC_OS01G21820|LOC_OS02G38300|LOC_OS08G30740|LOC_OS12G02310|LOC_OS02G42314|LOC_OS02G03610|LOC_OS11G09329|LOC_OS03G63250|LOC_OS11G47320|LOC_OS05G02060|LOC_OS11G03060|LOC_OS10G22039|LOC_OS07G13270|LOC_OS04G53240|LOC_OS06G12790|LOC_OS01G72860|LOC_OS02G46962|LOC_OS02G29400|LOC_OS03G49500|LOC_OS03G…
Os01g06836	disease resistance protein SlVe2 precursor, putative, expressed		44248	0.00064384	0.035703	29	759	cellular catabolic process	LOC_OS11G48060|LOC_OS01G37800|LOC_OS04G14680|LOC_OS01G62600|LOC_OS02G19970|LOC_OS01G46240|LOC_OS03G59620|LOC_OS02G10310|LOC_OS12G34220|LOC_OS10G35110|LOC_OS08G41550|LOC_OS01G55590|LOC_OS02G42314|LOC_OS05G38420|LOC_OS05G34170|LOC_OS01G67190|LOC_OS04G30180|LOC_OS05G06300|LOC_OS01G61160|LOC_OS06G15360|LOC_OS04G30200|LOC_OS01G62490|LOC_OS04G53240|LOC_OS06G12790|LOC_OS08G29530|LOC_OS07G42260|LOC_OS03G…
Os01g07360	KIP1, putative, expressed		9653	0.00064463	0.035703	25	616	anatomical structure morphogenesis	LOC_OS02G47880|LOC_OS06G08440|LOC_OS10G03400|LOC_OS08G37890|LOC_OS07G33630|LOC_OS12G38920|LOC_OS01G38530|LOC_OS01G21820|LOC_OS12G32980|LOC_OS02G04030|LOC_OS04G46450|LOC_OS10G35110|LOC_OS08G30740|LOC_OS02G05440|LOC_OS03G25140|LOC_OS05G15630|LOC_OS02G24430|LOC_OS08G01680|LOC_OS05G43760|LOC_OS01G43420|LOC_OS03G56050|LOC_OS05G50140|LOC_OS02G07310|LOC_OS12G27102|LOC_OS04G44060
Os01g07410	growth regulator related protein, putative, expressed		44267	0.00073146	0.039011	92	3368	cellular protein metabolic process	LOC_OS09G24408|LOC_OS11G07850|LOC_OS07G42170|LOC_OS03G53410|LOC_OS01G04460|LOC_OS04G59450|LOC_OS10G21352|LOC_OS12G34320|LOC_OS04G29950|LOC_OS09G10720|LOC_OS03G59720|LOC_OS02G37830|LOC_OS02G12130|LOC_OS04G46450|LOC_OS04G57630|LOC_OS01G41730|LOC_OS12G40450|LOC_OS01G51290|LOC_OS03G25140|LOC_OS01G74530|LOC_OS03G63020|LOC_OS10G33650|LOC_OS06G06940|LOC_OS01G71270|LOC_OS12G42060|LOC_OS01G04450|LOC_OS05G…
Os01g07900	expressed protein		8104	0.00087282	0.044888	21	490	protein localization	LOC_OS11G47130|LOC_OS06G26270|LOC_OS02G03610|LOC_OS11G09329|LOC_OS02G50210|LOC_OS03G63250|LOC_OS01G37800|LOC_OS09G25330|LOC_OS11G47320|LOC_OS05G02060|LOC_OS11G03060|LOC_OS01G21820|LOC_OS02G38300|LOC_OS10G22039|LOC_OS07G13270|LOC_OS04G53240|LOC_OS06G12790|LOC_OS02G46962|LOC_OS02G29400|LOC_OS03G63110|LOC_OS02G42314
Os01g07920	prolyl 4-hydroxylase, putative, expressed
Os01g07950	OsGrx_S15.2 - glutaredoxin subgroup II, expressed
Os01g08010	expressed protein
Os01g08814	expressed protein
Os01g10250	hydrolase, alpha/beta fold family domain containing protein, expressed
Os01g10530	expressed protein
Os01g11240	DUF538 domain containing protein, putative, expressed
Os01g12420	receptor-like protein kinase, putative, expressed
Os01g13280	ubiquitin conjugating enzyme protein, putative, expressed
Os01g13300	B3 DNA binding domain containing protein, expressed
Os01g15170	expressed protein
Os01g15780	glycosyl transferase, group 1 domain containing protein, expressed
Os01g15830	peroxidase precursor, putative, expressed
Os01g16400	NB-ARC domain containing protein, expressed
Os01g19320	expressed protein
Os01g19800	zinc finger, C3HC4 type, putative, expressed
Os01g21820	preprotein translocase subunit secA, chloroplast precursor, putative, expressed
Os01g22090	expressed protein
Os01g22450	expressed protein
Os01g22500	craniofacial development protein 1, putative, expressed
Os01g22540	expressed protein
Os01g26970	expressed protein
Os01g27890	cytochrome P450, putative, expressed
Os01g33684	disease resistance RPP13-like protein 1, putative, expressed
Os01g33710	expressed protein
Os01g33764	expressed protein
Os01g35110	expressed protein
Os01g35330	circumsporozoite protein precursor, putative, expressed
Os01g37260	OsFBX14 - F-box domain containing protein, expressed
Os01g37800	ras-related protein, putative, expressed
Os01g38480	GA18326-PA, putative, expressed
Os01g38530	ELF3 protein, putative, expressed
Os01g41010	DUF581 domain containing protein, expressed
Os01g41730	serine/threonine-protein kinase, putative, expressed
Os01g42510	expressed protein
Os01g42830	adaptin ear-binding coat-associated protein 2, putative, expressed
Os01g43420	expressed protein
Os01g43990	expressed protein
Os01g44040	CAS1 domain-containing protein 1 precursor, putative, expressed
Os01g44050	siroheme synthase, putative, expressed
Os01g44130	aspartic proteinase oryzasin-1 precursor, putative, expressed
Os01g44960	hydrolase, alpha/beta fold family domain containing protein, expressed
Os01g46240	lipase class 3 family protein, putative, expressed
Os01g47040	C2 domain containing protein, putative, expressed
Os01g47530	CGMC_MAPKCMGC_2.6 - CGMC includes CDA, MAPK, GSK3, and CLKC kinases, expressed
Os01g47635	expressed protein
Os01g47740	zinc finger, C3HC4 type domain containing protein, expressed
Os01g48570	expressed protein
Os01g48650	expressed protein
Os01g49010	ORC4 - Putative origin recognition complex subunit 4, expressed
Os01g51290	protein kinase family protein, putative, expressed
Os01g51370	expressed protein
Os01g51800	expressed protein
Os01g52540	B3 DNA binding domain containing protein, expressed
Os01g52550	ABC transporter, ATP-binding protein, putative, expressed
Os01g54424	expressed protein
Os01g54560	trehalose synthase, putative, expressed
Os01g55000	expressed protein
Os01g55590	AMP-binding enzyme, putative, expressed
Os01g56470	mal d 1-associated protein, putative, expressed
Os01g56510	periplasmic beta-glucosidase precursor, putative, expressed
Os01g56750	OsFBDUF8 - F-box and DUF domain containing protein, expressed
Os01g56969	homeobox-leucine zipper protein ATHB-54, putative, expressed
Os01g57250	expressed protein
Os01g57270	disease resistance RPP13-like protein 1, putative, expressed
Os01g57280	rp1, putative, expressed
Os01g57294	expressed protein
Os01g57324	expressed protein
Os01g57350	diacylglycerol kinase, putative, expressed
Os01g59819	Os1bglu2 - beta-glucosidase homologue, similar to G. max isohydroxyurate hydrolase, expressed
Os01g59840	Os1bglu3 - beta-glucosidase homologue, similar to G. max isohydroxyurate hydrolase, expressed
Os01g60350	expressed protein
Os01g60770	expansin precursor, putative, expressed
Os01g61160	laccase precursor protein, putative, expressed
Os01g61690	OsSCP5 - Putative Serine Carboxypeptidase homologue, expressed
Os01g61880	respiratory burst oxidase, putative, expressed
Os01g61890	AT hook motif family protein, expressed
Os01g61980	expressed protein
Os01g62010	hydrolase, alpha/beta fold family domain containing protein, expressed
Os01g62390	growth regulator related protein, putative, expressed
Os01g62490	laccase precursor protein, putative, expressed
Os01g62600	laccase precursor protein, putative, expressed
Os01g62740	expressed protein
Os01g62780	expressed protein
Os01g62860	oxidoreductase, aldo/keto reductase family protein, putative, expressed
Os01g63270	alpha-glucan phosphorylast isozyme, putative, expressed
Os01g64190	expressed protein
Os01g64250	hemerythrin family protein, expressed
Os01g65580	mitotic checkpoint family protein, putative, expressed
Os01g65620	expressed protein
Os01g66200	expressed protein
Os01g67190	ribonuclease T2 family domain containing protein, expressed
Os01g67340	STRUBBELIG-RECEPTOR FAMILY 8 precursor, putative, expressed
Os01g68540	rho GDP-dissociation inhibitor 1, putative, expressed
Os01g69240	CBS domain containing membrane protein, putative, expressed
Os01g70570	acyltransferase, putative, expressed
Os01g71262	expressed protein
Os01g71270	eukaryotic peptide chain release factor subunit 1-1, putative, expressed
Os01g71280	glycerol-3-phosphate dehydrogenase, putative, expressed
Os01g71540	expressed protein
Os01g71590	expressed protein
Os01g71599	expressed protein
Os01g71630	expressed protein
Os01g71740	amino acid permease family protein, putative, expressed
Os01g71760	amino acid permease family protein, putative, expressed
Os01g71930	glycosyl hydrolases family 17 protein, expressed
Os01g72009	expressed protein
Os01g72130	glutathione S-transferase, putative, expressed
Os01g72290	expressed protein
Os01g72410	Leucine Rich Repeat family protein, expressed
Os01g72630	expressed protein
Os01g72670	expressed protein
Os01g72860	MAC/Perforin domain containing protein, putative, expressed
Os01g72940	phosphatidylserine decarboxylase, putative, expressed
Os01g73000	copine, putative, expressed
Os01g73460	ATXR, putative, expressed
Os01g73644	expressed protein
Os01g73656	expressed protein
Os01g73670	expressed protein
Os01g73750	Leucine Rich Repeat family protein, expressed
Os01g73980	xylem cysteine proteinase 2 precursor, putative, expressed
Os01g74340	RNA recognition motif containing protein, putative, expressed
Os01g74480	cupin domain containing protein, expressed
Os01g74530	protein phosphatase 2C, putative, expressed
Os02g01510	lactate/malate dehydrogenase, putative, expressed
Os02g03610	ADP-ribosylation factor, putative, expressed
Os02g04030	phosphatidylinositol transfer, putative, expressed
Os02g04325	expressed protein
Os02g04710	cycloartenol synthase, putative, expressed
Os02g04840	GHMP kinases ATP-binding protein, putative, expressed
Os02g04915	expressed protein
Os02g04950	splicing factor 3B subunit 1, putative, expressed
Os02g05199	expressed protein
Os02g05320	phosphatidate cytidylyltransferase family protein, putative, expressed
Os02g05365	expressed protein
Os02g05400	transmembrane protein 15, putative, expressed
Os02g05440	expressed protein
Os02g05890	EMB1303, putative, expressed
Os02g06754	expressed protein
Os02g06790	expressed protein
Os02g06830	expressed protein
Os02g07200	protein-O-fucosyltransferase 1, putative, expressed
Os02g07310	argonaute, putative, expressed
Os02g07480	transglycosylase SLT domain containing protein, expressed
Os02g07890	60S ribosomal protein L27a-3, putative, expressed
Os02g09770	abhydrolase domain-containing protein FAM108C1, putative, expressed
Os02g10310	fumarylacetoacetase, putative, expressed
Os02g12130	cysteine-rich receptor-like protein kinase 35 precursor, putative, expressed
Os02g14850	expressed protein
Os02g14874	expressed protein
Os02g19790	lipoxygenase 4, putative, expressed
Os02g19970	aminotransferase, classes I and II, domain containing protein, expressed
Os02g24190	cyclin-T1-2, putative, expressed
Os02g24430	expressed protein
Os02g26790	expressed protein
Os02g26800	expressed protein
Os02g29400	expressed protein
Os02g30550	expressed protein
Os02g31080	hydroxyproline-rich glycoprotein family protein, putative, expressed
Os02g32650	expressed protein
Os02g33149	OR, putative, expressed
Os02g33310	OsFBD7 - F-box and FBD domain containing protein, expressed
Os02g33500	threonyl-tRNA synthetase, putative, expressed
Os02g33780	serine-aspartate repeat-containing protein I precursor, putative, expressed
Os02g33790	expressed protein
Os02g34610	expressed protein
Os02g34750	leucine-rich repeat receptor-like protein kinase 1, putative, expressed
Os02g34960	pentatricopeptide, putative, expressed
Os02g35690	transcription factor like protein, putative, expressed
Os02g37830	protein kinase domain containing protein, expressed
Os02g37880	cyclin G-associated kinase, putative, expressed
Os02g38029	expressed protein
Os02g38300	SNF7 domain containing protein, putative, expressed
Os02g41820	expressed protein
Os02g41890	phytosulfokine receptor precursor, putative, expressed
Os02g42314	ubiquitin-conjugating enzyme, putative, expressed
Os02g42430	GEM, putative, expressed
Os02g42970	NAC domain containing protein, putative, expressed
Os02g43280	aldehyde dehydrogenase, putative, expressed
Os02g43519	expressed protein
Os02g43594	MSP domain containing protein, putative, expressed
Os02g43830	3-isopropylmalate dehydratase small subunit 2, putative, expressed
Os02g43850	serine esterase family protein, putative, expressed
Os02g44108	expansin precursor, putative, expressed
[truncated: 666 more rows]

## Sheet: GO Greenyellow
Greenyellow#423			GO enrichment Bingo
[truncated: 423 more rows]

[truncated: 13 more sheets: GO Grey60, GO Yellow, GO Salmon, GO Blue, TF Blue, GO Pink, GO Magenta, GO Green, GO Purple, GO Grey, Metabolites, Cor Module-Phenotype, Core genes]
